# Supplementary material for: Interpretable single-cell factor decomposition using sciRED
Source: Nat Commun. 2025 Feb 22;16:1878. doi: 10.1038/s41467-025-57157-2 (PMC11846867; doi:10.1038/s41467-025-57157-2)
Supplement: Supplementary file 4 — Source Data [file 41467_2025_57157_MOESM4_ESM.xlsx]

## Sheet: Kidney_loading
Factor loading tables for the kidney dataset (Figure 2f-2g). Columns represent Factors 1-30.
Column1	F1	F2	F3	F4	F5	F6	F7	F8	F9	F10	F11	F12	F13	F14	F15	F16	F17	F18	F19	F20	F21	F22	F23	F24	F25	F26	F27	F28	F29	F30
AURKAIP1	-0.0143371	-6.21753e-05	-0.00350751	-0.0757954	0.0028745	-0.00452581	0.00394939	-0.00307755	0.00713492	-0.00800296	-0.00313858	-0.00424885	0.00566631	-0.000275826	-0.0041186	0.00404072	-0.00596748	0.00885581	0.00980779	0.0257504	0.018557	0.00932146	-0.0397106	-0.028449	-0.00201677	0.0108971	0.0155966	0.00166059	0.0013037	0.000226878
MRPL20	-0.010932	0.00915764	-0.00743147	-0.0230237	-0.00151447	0.00595467	0.020296	-0.0113389	0.00507625	-0.0145273	-0.0168089	-0.00573536	0.00703944	0.0053362	0.0103985	-0.0189844	0.0229254	-0.0151084	0.0104409	0.0752057	0.0137755	-0.00239725	0.00470208	-0.0152538	-0.0141853	-0.00917285	-0.0178524	0.000130034	0.0139442	0.0162036
SSU72	-0.00707919	0.00422823	0.00471149	-4.51686e-05	0.0162104	-0.00172656	-0.0034224	0.00738472	0.00507026	-0.000296322	0.0130938	0.0101934	-0.0011186	0.0157842	0.0187187	0.000102711	0.00397399	0.0271684	0.00256692	-0.00132223	0.0359863	-0.00277908	0.0349711	0.0214201	0.00517125	0.00621956	-0.00829011	0.00820819	0.00149536	-0.00143961
GNB1	0.0137909	-0.00817023	-0.0109364	0.00134879	0.0657383	-0.00264511	-0.00887863	-0.00923515	0.00499768	0.00814814	0.00640249	0.015956	0.0370921	-0.00364702	-0.00452031	-0.000708034	0.00357377	-0.0039439	0.00293008	-0.00539528	0.00449013	0.00344755	0.00934346	-0.0112014	-0.00148698	-0.00768738	-0.000786879	-0.0170037	0.0116973	-0.00871983
FAAP20	0.0106893	0.00159909	0.00354374	0.00468528	0.022888	0.000454788	-0.00233516	-0.00564488	0.00543053	0.00585095	-0.00389365	-0.00441904	-0.00984537	0.00170269	-0.00320579	0.00453684	-0.023982	-0.000944105	-0.0043005	0.00754318	0.0427636	0.0113326	0.0156755	-0.0343086	0.0333094	-0.00356044	-0.0205027	-0.028335	0.0186464	0.00496052
TPRG1L	-0.0101341	0.00302559	0.00869979	0.00130751	0.0295431	0.00137542	-0.0146783	0.0050383	-0.00284042	0.00525007	0.00458267	-0.00702024	0.0149132	0.000123037	-0.00351913	0.0244502	-0.00176263	0.0184365	0.00732844	-6.1098e-05	0.00933608	-0.00536751	-0.0265268	-0.0142629	-0.00704363	0.0195941	0.0145725	-0.0371172	-0.00752822	0.00707555
SMIM1	-0.0121191	0.0051211	0.00278356	-0.00443293	0.00686989	-0.0108554	0.00767162	-0.00821393	-0.0020713	-0.00608807	0.00455779	-0.00545451	-0.00107821	-0.014155	-0.00362016	0.0376666	-0.0172535	0.00114263	-0.00705888	0.00308197	0.0136512	-0.00459704	0.0136766	-0.0294678	-0.0113602	-0.0122496	-0.0275881	-0.0476226	0.0270152	0.0108087
RPL22	-0.00314876	0.0885019	-0.0135234	0.0022024	0.0366402	0.000992584	-0.0142686	-0.00959298	-0.0256766	0.00301308	0.0010937	-0.00175325	0.00478183	-0.0220441	0.0137329	-0.0228111	-0.0173612	-0.00691121	0.00253081	-0.0116831	-0.00582139	-0.00892195	0.0183746	-0.0114109	0.0103084	-0.0114143	-0.0208991	0.00247611	-0.0029665	-0.0105848
ACOT7	0.00421409	0.00278273	0.0540685	0.0010991	0.0266366	-0.00490771	0.000147665	-0.0115515	0.0133529	0.00444284	-0.00442429	-0.00795727	-0.00180727	0.0207605	-0.00572863	0.00373695	-0.0195458	0.0045698	0.00222734	-0.0027617	0.0078685	0.0324702	0.015159	-0.017822	-0.0240284	-0.0135037	0.0201942	-0.0151917	0.0210331	0.0144415
CAMTA1	0.019212	-0.00309772	-0.00248007	0.00733086	0.0178126	-0.0136539	-0.00777474	-0.00698461	-0.00997769	0.00834905	0.00753645	-0.0138673	0.00539643	-0.0149608	-0.0016565	0.0258684	-0.0298855	-0.00596429	-0.00864688	0.0662036	-0.003037	-0.00480877	0.0433576	0.0134035	-0.018764	0.00794859	-0.0496083	0.00258099	0.012933	-0.0296506
PARK7	-0.0361468	0.0169058	0.0391658	-0.0588898	-0.0266058	-0.00745632	0.013342	0.00427425	0.0199283	0.00502317	-0.0227896	0.00786939	0.0107496	0.0242308	0.00405274	-0.0519225	0.000337455	0.00479229	0.00699832	-0.014592	0.0249328	0.0387588	0.0123872	0.0120926	-0.00431444	-0.0160101	0.00663185	0.0129828	-0.00156802	0.00866592
ERRFI1	0.00204324	6.86701e-05	0.039933	0.0249173	0.0263036	0.0240855	0.0544214	-0.000266074	0.00468896	0.00909954	-0.0211346	0.00117701	-0.0108876	-0.01972	0.000423563	-0.0301146	-0.0394237	0.0382848	0.041054	0.0438632	-0.0206413	0.0274554	0.0150825	0.0580246	-0.0308401	-0.00662916	-0.0287902	0.0284115	0.00865498	0.0104944
ENO1	0.0272834	-0.00834313	0.00798849	-0.0589909	0.0119745	-0.0125209	-0.0251451	0.0079765	-0.00855655	-0.0640618	0.000460098	0.0141427	-0.0442677	-0.000592081	0.0467349	-0.012514	-0.0262981	-0.0418799	-0.0194807	-0.000498617	-0.0170124	0.049672	-0.0393564	-0.0012263	0.0220576	-0.00191621	0.0589553	-0.00873522	-0.0566591	-0.0242969
AGMAT	-0.0810905	0.00283126	0.0251634	-0.0225952	0.0156329	-7.67375e-05	0.000145194	0.00271384	-0.00101151	0.000214596	0.000888187	9.31982e-05	0.00498795	0.0108168	0.000339431	0.00443661	0.00813571	0.00479587	-0.000441931	0.00935799	-0.0139504	-0.00533274	-0.0283843	-0.0267764	-0.00838796	0.0107775	-0.0231675	-0.00236261	-0.0166776	-0.00398305
SDHB	-0.0175603	-0.0108833	0.0103503	-0.0181321	0.0209169	-0.00123187	-0.0195673	-0.000797444	-0.012598	-0.00752041	0.0238595	0.00179202	-0.00819788	-0.00318582	-0.0132624	0.0332962	0.0217349	-0.0294999	-0.0101658	0.0298879	-0.0210545	-0.0247208	0.0342034	-0.00160986	0.0218854	-0.00909322	0.0339302	0.00289262	-0.0182756	-0.0234299
ALDH4A1	0.0014899	-0.00216449	0.0771922	3.00462e-05	0.0493709	0.00455735	-0.000936642	0.00317638	0.00117595	0.0030031	0.00649274	-0.000989281	0.0027948	0.00551817	0.0136474	0.0165802	0.0273767	-0.0142427	0.0102286	-0.00514478	0.0149876	0.0213676	-0.00534963	0.00717077	-0.0466905	-0.000541995	0.0125415	0.0197116	0.00479075	0.00874081
AKR7A3	-0.0785861	0.00319481	-0.0131005	-0.023318	-0.016153	-0.00381489	-0.0128663	0.00196091	9.9866e-05	0.000343136	0.0119576	0.00256123	0.0145294	0.00337426	0.00635387	0.0317703	-0.0286933	-0.0449506	0.00210235	0.0198805	0.000413384	0.00116075	-0.0436908	0.00780611	0.00402283	0.0151571	0.011656	-0.0102764	0.00140656	0.0144532
AKR7A2	-0.0613733	0.00176932	0.0133362	-0.0303898	-0.0197333	-0.0136152	-0.00394271	-0.00536788	0.0120983	-0.00821981	0.000887434	-0.00598871	0.0031611	0.0206394	0.00010064	0.00801333	-0.023859	0.0112406	0.00588771	0.0130122	-0.0228362	0.0311054	0.0112252	-0.0164227	-0.0039546	0.00313093	-0.00226492	-0.0177707	0.0130631	-0.000397702
CAPZB	0.00743792	-0.000285518	0.00463382	-0.00311831	0.0251312	-0.0115447	-0.00442985	-0.00681304	0.0221846	0.0138209	0.000168654	0.0277257	-0.00221216	-0.000195929	-0.000134091	-0.000417406	8.35922e-05	0.0135005	-0.00520776	0.00325656	0.0152531	0.00764192	0.0196278	0.00450841	-0.00913014	0.00788076	0.0278608	0.0100053	-0.00465165	-0.0115957
MINOS1	0.00469289	0.000916434	-0.0274309	-0.0496201	0.00689156	0.0104711	0.00862527	-0.010346	0.0123863	0.0168161	-0.0115169	0.000847269	0.00609516	-0.0430812	0.0338173	-0.00556726	-0.00712939	0.00109934	0.0100857	0.0542206	-0.050834	-0.00589745	0.041502	0.00382354	-0.0108135	-0.0094843	-0.0212032	-0.0127616	0.0481903	0.0127091
RNF186	0.0233398	0.00602939	0.0598563	-0.0057128	-0.0197192	0.0251012	0.00225914	0.000440661	0.0149165	0.0122026	-0.00671521	0.00269141	0.0129794	-0.00382617	0.0155056	0.0254349	-0.0874151	0.009881	0.0146629	-0.000212971	-0.00179226	0.0028201	-0.00239173	0.0727887	-0.0239723	0.00800261	0.00717359	-0.00508452	0.00523291	0.0174027
CAMK2N1	-0.0179775	-0.00644524	0.0103098	-0.00159777	0.0162638	-0.0126796	-0.000434927	0.0250797	-0.0129956	0.0965146	0.016467	-0.00385104	-0.0165505	-0.0220023	0.0818735	-0.0378606	-0.0435636	-0.00901559	0.00291232	0.0157208	0.0380034	0.0107546	-0.0510269	0.0106239	-0.00260094	0.0158925	-0.0453527	0.00816359	0.00797429	-0.0191068
PINK1	-0.00356701	-0.000519069	0.00869794	-0.0192026	0.0274464	0.00389257	-0.00318816	-0.0111459	-0.00526112	0.00747211	0.000431426	-0.0168988	0.0479356	0.00646135	0.00277788	0.00987572	0.0241077	0.024678	0.00395537	-0.00615672	0.0208574	-0.00627035	-0.0118843	-0.00496901	-0.0250201	-0.00332813	0.044712	-0.0181762	0.00510399	0.00716997
HP1BP3	0.00932756	-0.0118053	0.00378947	0.0114237	0.00287138	-0.00942257	0.0114439	0.00918793	0.0144425	0.018462	0.0121218	-0.00382051	0.0071557	-0.0359149	0.00673769	-0.00351448	-0.00374786	0.0108687	-0.00178771	0.00193603	0.00814137	-0.0148412	0.00318194	0.00417531	-0.00227476	0.014832	-0.00295614	0.00842522	-0.0598112	0.00519461
CDC42	0.0270523	-0.0116185	-0.00377561	0.0249188	0.0134155	-0.00750742	-0.0184465	0.0109278	0.0334568	0.0119131	0.0130379	0.030456	-0.000396478	0.00333863	0.00713388	-0.0126588	0.00328446	0.0161013	-0.00552801	0.0647684	-0.020822	0.0007373	0.0215785	-0.0199511	0.0109139	-0.00342536	-0.0367676	-0.0110537	-0.0431289	-0.0236474
C1QA	-0.000523487	-0.00254857	-0.00898326	0.0030681	0.000685448	-0.0202327	-0.0205274	-0.264382	0.00480931	0.00192587	0.00194639	-0.0402832	-0.083436	-0.00475091	-0.0020966	-0.0124326	-0.00334626	-0.00315648	-0.000801139	-0.00859338	0.0178536	0.00907185	-0.00989826	-0.00138989	0.00412673	0.0419304	-0.0158903	0.000543538	-0.0122624	0.01265
HNRNPR	0.00432428	0.000861283	-0.00347511	-0.00586919	-0.00438968	-0.000231046	0.0157957	-0.000792431	0.0129353	0.00557721	-0.00465663	0.00630818	0.0141862	0.0210629	0.00075881	-0.013936	0.0139135	0.00537217	-0.000806525	-0.00812389	0.00858587	0.00309204	-0.00523254	0.010458	0.00401204	-0.00453066	0.0141419	-0.0351509	-0.0332453	0.00351662
TCEA3	-0.00875944	-0.00503696	-0.0404331	0.0186596	0.0184947	-0.0129987	-0.0148124	0.00400974	-0.0196468	-0.0110006	0.00429453	-0.00266785	-0.0227951	-0.0414111	0.00327659	-0.0134132	-0.0223243	0.0105625	-0.00855858	0.0110181	0.0377461	0.00882353	-0.00588605	0.027367	0.00177526	-0.0095559	0.00645159	0.00602809	-0.0366507	-0.0127271
RPL11	-0.00779104	0.117491	-0.00962398	-0.0122008	-0.0197035	0.00573537	0.0112497	-0.00450995	-0.00731677	0.00187105	-0.00446603	0.00550858	0.00859108	0.0109237	0.00313855	-0.000415877	0.00964525	0.00791747	0.00387237	0.00588923	0.0169151	-0.00112085	-0.00899147	0.0049909	-0.00295983	0.000835126	0.00443454	0.0077511	-0.0036139	-9.44474e-05
HMGCL	-0.0373067	-0.000816656	0.0152146	0.0020134	-0.00629587	0.00761822	-0.0048811	-0.0036288	-0.00662008	0.000419052	0.00385843	-0.00235102	-0.0023325	-0.00174613	-0.00330538	0.0119877	0.0212561	0.0023276	0.00578825	-0.00247677	0.0329878	0.0129321	0.000776318	-0.00476762	-0.0114582	0.00163275	0.0288237	0.00552289	-0.0314318	0.00736251
PNRC2	0.0144169	-0.00255896	0.0060875	-0.0145302	0.010571	0.00309138	0.00257527	-0.00922432	0.0164345	0.0111167	-0.00517657	-0.00419702	-0.00268448	-0.0186507	0.00985786	-0.0207511	0.0256754	-0.00130981	0.000111317	-0.00838777	0.019034	0.0046999	-0.00814664	-0.00809441	0.0101627	0.0114651	-0.0247104	-0.0350701	-0.0192914	0.00158826
SRSF10	-0.00208681	-0.0026615	-0.000886988	0.00237267	-0.00908899	-0.0133256	0.0478484	0.011531	0.00338552	-0.00101227	0.00480763	0.00274534	0.00590158	1.30501e-05	-0.0116499	0.00409683	-0.00324362	-0.00628915	-0.0181888	-1.36023e-05	-0.00416611	0.00706643	-0.00422655	0.00497755	0.0043728	0.018318	-0.0129837	-0.0430561	0.0055922	0.00799375
SRRM1	-0.00439433	0.00392451	-0.00965648	-0.00157909	-0.00629029	-0.00726111	0.0268285	-0.00771695	0.015272	-0.00463712	0.00636231	-0.00313442	3.31015e-05	-0.00186929	0.0030285	0.00226866	0.0141515	0.00302536	-0.0143321	0.00235409	0.00505876	-0.0104546	0.0166109	0.00596412	0.00282292	0.00864774	-0.00226805	0.00569768	-0.0561904	-0.024362
CLIC4	-0.0310911	-0.000801584	-0.0275207	0.0119792	0.0677086	0.00819086	-0.0195885	0.00419497	-0.00630314	0.00141878	-0.00646182	-0.00238114	0.0377178	-0.00506989	-0.0153757	-0.0117613	-0.0357661	0.0126463	-0.00373882	0.0397032	-0.0374251	0.00462654	-0.0218627	-0.0130672	0.00808927	0.00771713	-0.0319439	-0.00238149	-0.00927861	-0.0173635
SYF2	0.0103009	0.00718623	-0.00475368	0.00829261	0.00227779	0.00451612	0.00478546	0.00766986	0.00822953	-0.00663862	-0.00328078	0.00755461	0.00473679	-0.0240332	-0.00165526	-0.011302	-0.0231828	0.00368758	0.000847965	-0.00215893	0.0185847	-0.0239441	0.0361391	-0.00782861	0.023292	-0.000942824	0.0049782	0.00531127	-0.0351815	-0.0105191
RSRP1	-0.00235201	-0.00782052	-0.00258287	0.0158133	-0.02305	-0.0125281	0.0848699	-0.000380262	0.0221307	0.023671	0.0150345	0.00809	0.000296674	-0.0150065	-0.00118977	0.00555976	0.00219374	-0.00872758	-0.0133028	0.000256418	0.00493713	-0.0119345	0.000194618	0.00630942	0.00655522	0.029836	-0.00658627	-0.000929385	0.0152685	-0.0101715
STMN1	0.0545221	-0.00677013	-0.0290488	0.0197494	-0.00196807	-0.00825938	-0.0178615	0.00513698	-0.0103725	-0.0223401	-0.0096377	-0.01676	-0.0169512	0.0133879	-0.0151813	-0.0477993	-0.0335359	-0.00344973	-0.00989834	0.0152176	0.0344036	0.0331112	0.00332464	-0.0190619	-0.0351695	0.0144917	0.0195929	-0.0471606	-0.000884029	0.0113258
SH3BGRL3	-0.000223613	0.00731388	0.000592567	0.00725442	0.00747227	-0.00207505	0.000653049	0.0364075	0.0963388	-0.0174344	0.00720109	0.0775144	0.000556916	0.00456352	8.22063e-05	0.019669	0.0191369	-0.0076242	-0.000740054	0.0120872	0.0143244	-0.00842565	0.0131856	-0.00687988	-0.0165897	-0.0132096	0.0192472	0.00346982	0.0125815	-0.00162647
CD52	-0.000105952	0.0363905	0.0204597	0.0227021	0.000506032	0.0133925	0.0273336	0.110007	0.0545028	-0.0348529	0.00916068	0.119367	-0.0282656	-0.00194754	-0.00123114	0.0184473	0.0436973	0.0119174	0.0111846	0.0139163	-0.0594191	-0.0510898	0.0017982	-0.00860589	-0.00290049	0.00743755	0.0549659	-0.00792952	0.0229646	-0.0101285
HMGN2	0.00688944	0.00235327	-5.41911e-05	0.0434395	-0.00452492	0.00290942	0.00149138	0.0104492	-0.000795776	-0.0146455	-0.0078508	0.0250885	-0.0281109	0.00365635	0.000890356	-0.0665148	0.0315287	-0.0193833	0.0121837	0.0737902	0.0222951	0.00486008	0.0256263	-0.00585247	0.00168314	0.0110737	-0.0365118	-0.00129525	-0.0210577	0.017159
NUDC	0.00723478	0.00429377	-0.000656563	-0.00440335	-0.00661859	-0.00424005	0.00357964	0.000147666	-0.007961	-0.00254851	-0.0087458	-0.00845684	0.00635815	0.0162028	-0.00350365	-0.0218175	0.000853121	0.0146186	-0.00361593	-0.00231227	0.0502898	0.00701672	0.00508783	-0.0136393	-0.00486044	0.0129285	0.0262492	-0.00185886	-0.0346171	-0.0044771
WASF2	0.0114373	-0.000610512	-0.014566	-0.00344052	0.0147883	-0.00341638	0.00336019	-0.0603921	0.0130146	-0.0130417	0.000286496	0.0330684	0.037718	0.00816938	-0.011224	-0.0157252	0.00374255	0.00650181	-0.000119548	-0.0117049	0.0257625	-0.000325442	-0.00557709	0.0107384	-0.00362523	0.016025	-0.00422643	-0.00208632	-0.0171104	0.0132826
DNAJC8	0.00629831	-0.000345939	0.0103911	-0.00360058	-0.0118947	-0.00039468	0.00584132	-0.00962796	0.0196234	0.00181247	-0.0043601	-0.00407555	0.0094693	-0.0199109	0.00984225	-0.00220948	-0.00360987	0.017611	0.00864895	-0.00782638	0.0205919	0.00505293	0.0283748	-0.000416841	0.0150743	-0.0170975	0.00766922	0.00135989	-0.0535762	-0.0120357
ATP5IF1	-0.015059	0.00504566	0.0378757	-0.0654325	-0.0170249	0.000974826	-0.00409207	0.00569345	0.00705358	-0.0171521	0.00303042	-0.0216326	0.0116272	-0.0561602	0.0411592	0.0224661	-0.0123526	0.0605813	0.00551434	-0.0152706	-0.0152622	0.044119	-0.00552095	-0.0149079	-0.0246046	0.0135473	0.0248848	0.0182589	-0.0154673	-0.00742838
YTHDF2	0.0040929	0.00553833	0.009934	-0.00765539	0.00645037	0.00850464	0.00776041	-0.00320255	0.010209	0.00998546	-0.00296346	0.00171016	0.00168761	0.0164877	0.00761676	-0.00124227	0.000641028	0.017246	0.00996786	0.000752417	-0.0170871	0.0119976	0.00115773	0.0161252	-0.00182198	0.00968133	0.000877209	-0.051366	0.00639672	0.00499645
PUM1	0.00685458	0.0060983	-0.00165773	-0.000542289	0.0491016	0.00446619	0.0220452	0.000223359	-0.00260678	0.00193842	-0.00715554	0.00264943	0.0142773	0.0180656	0.00569678	0.00161489	-0.0110289	0.0122128	0.00566932	-0.00697833	-0.00377835	-0.000776825	-0.00353819	-0.0124627	0.00141621	-0.000491086	-0.002332	-0.0253456	0.00338235	0.000828508
FABP3	0.0275183	-0.00847002	0.0140561	-0.0295495	0.00575638	0.0054927	-0.00471026	-0.0160678	0.0083827	-0.0300883	0.002007	-0.00908722	-0.0150674	0.0287071	-0.0330567	-0.0196895	-0.000355153	-0.0311475	-0.00229327	0.00495972	0.0209593	0.0316896	0.0276678	0.0148779	-0.0136633	-0.0182512	0.000925734	-0.0344785	0.0341286	0.0382646
PTP4A2	0.0128694	-0.00246243	0.00466873	0.00112604	0.0512217	-0.00390131	-0.00572891	0.0310924	0.039323	0.0135365	0.00427468	0.0434501	-0.00562036	0.0103547	0.0488596	-0.00445534	0.00478137	-0.000737815	-0.00607259	-0.00988866	0.0112413	-0.0145504	0.0154714	0.0173449	0.00515674	0.000972034	-0.0111455	-0.0033402	-0.00165076	-0.0195987
KHDRBS1	0.00368835	0.00270078	0.00451102	0.0105053	0.0322466	-0.0117948	-0.00370316	-0.002163	-0.00247997	0.00377576	-0.00184326	0.00930047	0.00249671	0.0103631	0.00295774	-0.0207483	-0.00883395	-0.00460419	-0.015446	-0.0147304	0.0183047	-0.00618556	0.00855121	-0.0150675	0.0105802	0.00768706	-0.0024413	-0.016182	-0.0251893	-0.00696242
EIF3I	-0.00878702	0.0107714	-0.00129571	0.00368994	-0.00492294	0.0041235	0.000353151	-0.00474574	-0.000642272	0.00601326	-0.00405614	0.00216561	0.00285831	0.0131664	0.00633377	0.00139453	-0.00867572	-0.00393174	0.00470381	0.00375712	0.0349435	-0.00529522	0.021259	0.00626357	-0.000487591	-0.011974	0.0393313	0.00731152	-0.0237957	-0.00536632
AK2	-0.0237192	-0.00763135	-0.00838557	-0.00614946	0.0385653	0.0107175	0.0145677	-0.00735536	-0.00502095	-0.00463866	0.00095431	-0.00415079	-0.0101637	-0.0213782	0.00666298	-0.00543009	0.0167717	-0.0171547	0.00182851	0.00252797	0.0288672	-0.00751996	0.0203606	-0.00881421	0.00673397	-0.0194479	0.0108165	0.0192016	-0.0128075	-0.0112327
SFPQ	0.00719934	-0.00617948	0.00254095	0.00465683	-0.00374059	-0.00606326	0.0528457	-0.00203383	0.00368569	0.0129674	0.00755398	0.00807835	-0.00902277	0.0149427	-0.00576013	0.00537016	0.0089831	0.0242443	-0.00559371	-0.0100132	-0.00686278	0.00551406	0.0142501	-0.00335891	-0.00403874	0.0347081	-0.000692163	-0.0170441	-0.0158678	0.0119372
PSMB2	0.00262605	-0.00633263	7.47391e-05	-0.0137976	-0.000127417	1.58541e-06	-0.00240057	-0.00109774	0.0135064	0.00344867	-0.00711702	0.00905881	0.0137264	-0.00261167	-0.00633024	0.00676463	-0.00607504	-0.0188717	-0.00650599	-0.00154604	0.0124661	0.0134863	0.0110803	-0.0137882	-0.00122103	0.00511603	0.0265492	-0.0391933	0.0102033	-0.0125703
THRAP3	0.00178339	0.00389865	0.00210521	0.00296358	-0.00471386	-0.0056978	0.0198658	0.00241742	0.0153635	-0.00131085	-0.00182138	0.000668444	-0.00612629	0.00966067	0.0135075	-0.0151062	0.00327146	0.0183871	-0.0117273	-0.0143519	0.00571804	0.00720035	-0.0041518	0.00839811	-0.00782343	-0.00142644	0.0215672	-0.0134865	-0.0523874	-0.00233804
MRPS15	-0.00331098	-0.00455788	0.00453824	-0.00169631	-0.0242385	-0.00809609	-0.0133035	0.00463194	-0.00336323	0.0147426	0.00211057	0.00161066	-0.00151182	-0.0349071	-0.00838325	0.0303753	-0.00603349	0.00202287	-0.00975258	0.0129057	0.0436686	-0.00320531	0.00375316	0.0364292	-0.0243118	0.00979141	0.00306388	-0.00731359	-0.0205529	-0.0165752
C1orf122	0.00395229	-0.00628533	0.0176724	-0.0151567	-0.00604531	0.00850358	-0.0025448	-0.00222386	0.00468131	0.00801704	0.00195	-0.00422644	0.00210422	-0.00972835	-0.00154835	0.00980338	0.0129253	-0.0110323	0.00339442	-0.000481635	0.0673138	0.0089551	0.0129691	-0.00297167	-0.00347825	-0.00423015	-0.00524114	-0.00202702	0.000179691	0.019028
NDUFS5	0.00508174	0.0104854	-0.00325404	-0.0786961	0.00750256	-0.00800298	-5.69952e-05	0.0128842	-0.00324667	0.0243654	-0.00310129	-0.00753377	0.0192995	-0.0194361	0.0072752	0.0156565	-0.0234171	-0.00961891	0.0123388	0.00219252	0.0060613	0.0277789	-0.0166235	-0.011629	-0.00149231	0.025479	0.0253319	0.00815947	0.016922	-0.00561195
CAP1	0.0119662	-0.00426617	-0.000882231	-0.000120417	0.0297331	0.00352507	-0.0139183	-0.0159922	0.0402107	0.00428258	0.00111261	0.0534867	0.0076164	0.00290897	0.0035119	0.0134488	-0.00427027	0.0112992	0.00459135	-0.0148904	-0.000398736	0.015046	0.0200561	0.0148824	0.00149953	-0.00570125	0.0214127	0.000758331	-0.0200724	0.00397111
SMAP2	-0.00463875	0.0143717	0.00723919	0.00970695	-0.00707438	-0.00529075	0.00970844	-0.0640756	0.0617698	-0.017879	0.00380726	0.0564008	-0.0600558	-0.0012324	-0.00232306	0.00333293	0.0170471	0.00697707	0.00615012	-0.00680792	-0.017009	-0.0267581	-0.0103471	0.00437099	0.00161988	0.0230729	0.0074158	-0.0192739	-0.00620937	0.00400373
PPCS	-0.00800931	-0.00546611	0.00153086	0.00842245	0.00799951	-0.00607588	-0.0136752	-0.00956157	0.00256296	-0.0035373	0.00881156	-0.0025455	-0.0152879	-0.006772	-0.00201936	0.00136087	0.0265329	0.0123132	-0.00753891	0.0247904	0.0100081	0.0023638	0.0497418	0.0150343	-0.0198821	-0.0166256	-0.0156721	-0.00153545	-0.0173504	0.00148822
YBX1	0.0508802	0.0108276	-0.0319615	-0.0331123	0.00650441	-0.0225348	-0.0370484	-0.00503511	-0.0138252	-0.0211925	0.0235901	0.0731001	-0.0184504	-0.0253995	-0.00882044	-0.0168734	-0.0305133	0.0315307	-0.0226058	-0.000998789	0.00899644	-0.00954929	-0.0127233	0.0276623	-0.0287961	-0.0149392	-0.0648299	-0.0223679	-0.0469468	-0.0386866
EBNA1BP2	-0.0255727	0.00227243	0.00248733	-0.00557409	-0.00251137	0.0097111	0.0434233	-0.00918629	-0.0100485	-0.00771484	-0.00357808	-0.00189194	-0.0065649	0.00912018	0.0015592	-0.00942384	0.00641609	-0.00813352	0.0192054	-0.00256394	0.0326534	0.0046586	0.00924709	-0.0285729	0.00298313	-0.027181	0.016545	-0.0248624	0.00636368	7.92755e-05
HYI	-0.00704204	-0.00286434	-0.00720914	0.0254768	-0.00777829	-0.00899331	-0.00350406	-0.00131408	-0.0113881	0.000354446	-0.00146393	-0.00836483	-0.00831435	0.000427822	-0.00830173	-0.00899355	-0.0303879	-0.00385476	-0.0152688	0.0182778	0.0380751	0.00114998	0.00026924	-0.0028265	0.00935565	0.00463617	-0.00757008	-0.0518385	0.0183905	-0.0106309
ATP6V0B	0.00299669	-0.00191999	-0.00145482	-0.0229267	-0.00407449	-0.0108756	0.0151341	-0.0154542	-0.00216974	0.108437	-0.00657638	0.0258884	-0.0233248	0.00825681	-0.00034883	0.0141727	-0.00157971	0.000276483	-0.0852103	-0.00249796	0.0136258	-0.0134996	-0.000596518	0.00621171	0.015325	-0.00413475	0.008781	0.0256082	0.0052065	0.0327015
RPS8	0.0107005	0.109165	-0.011725	-0.00500915	-0.0133361	-0.00328374	0.0108777	-0.0050035	-0.0218043	-0.00550321	0.00364972	0.00709528	0.00271115	-0.0191679	-0.00758502	-0.00181066	0.0176516	-0.0159012	-0.00624272	0.00532575	0.0117431	0.00711476	-0.0314782	-0.0214042	0.010593	-0.0107767	-0.0115315	-0.0027556	-0.0425584	-0.0157828
PRDX1	-0.0360897	-0.00195026	0.0236747	-0.0176409	-0.0126179	-0.0111228	-0.0416001	0.0128943	-0.0168507	0.00331154	0.0049893	0.000735615	0.0253665	0.0380902	0.021514	-0.0154171	-0.0629098	0.00441827	-0.00686618	0.0111108	-0.0115615	0.0250539	0.0163879	-0.00637939	0.00893475	0.00940289	0.0282345	-0.00489687	-0.00461387	-0.00244053
AKR1A1	-0.0676553	0.00116471	0.038167	-0.00883239	-0.0189631	-0.00117424	-0.00506077	-0.00789287	0.00157826	-0.00544172	0.00656004	-0.00350614	-0.00568156	0.0144607	-0.00573631	0.00746016	-0.0503274	-0.00186403	0.00675287	-0.00072871	0.00304355	0.0198066	-0.0071222	-0.0104073	0.0132038	0.00211408	0.0269136	-0.00113387	0.00132667	-0.00409512
TSPAN1	0.0191299	0.00150666	3.92346e-05	0.00486102	-0.0185363	0.0592375	-0.021572	-0.00577806	0.00291942	-0.0106462	0.0126777	-0.0094353	-0.0163192	0.00668704	0.0699344	0.01675	-0.0242924	-0.00500765	-0.0424207	-0.00860507	-0.0326293	0.0987054	0.00590449	-0.0161546	-0.00707573	-0.0146859	0.0607306	-0.0262245	0.0263915	-0.0185234
UQCRH	0.0430229	0.0166758	0.00315705	-0.0873178	0.0107436	-0.00481944	-0.00262276	0.00616932	-0.0178442	-0.0126619	0.0127201	-0.00217099	-0.0115479	0.0159956	0.0196961	0.0164967	-0.00809337	-0.0282911	-0.00212843	-0.0122932	0.00396819	9.62133e-05	0.0427919	0.0139258	-0.0217008	-0.00750092	-0.0287239	-0.00354595	0.0215052	0.000583674
ATPAF1	-0.00741433	-0.00519042	-0.00160962	-0.00646929	0.0133478	0.000872626	-0.00814235	-0.00524098	-0.00674456	0.00856402	-0.000945276	-0.00613351	-0.0107883	-0.0130831	-0.0052548	-0.0138155	0.0261424	-0.00133348	-0.00317014	0.00584127	0.016982	-0.00844309	-0.0195399	-0.00412988	0.0029257	-0.0071269	-0.0175388	-0.0530264	-0.0155197	-0.00109169
CYP4A11	-0.00901039	-0.0117064	-0.0684199	-0.013811	0.0171482	0.144603	0.0645355	0.0045931	-0.00459893	0.00261858	-0.0026976	0.00324502	-0.0126334	-0.0113388	-0.00386534	-0.0142736	0.0229027	0.001853	0.0437992	0.00496975	0.00987503	-0.00826442	0.0184738	-0.000741782	-0.0182247	0.00366663	-0.00975757	0.00844582	0.0407158	-0.00933465
PDZK1IP1	-0.022578	-0.00291919	0.0194703	0.0145599	-0.0139242	0.0620251	-0.0115528	0.00835373	-0.00839452	-0.00912379	0.0130197	-0.00251474	-0.0214583	-0.0119387	-0.024079	-0.0292209	-0.0427882	-0.0266144	-0.0217479	-0.0115533	0.0296598	0.0626772	-0.0076746	-0.0178716	-0.0176302	-0.0191659	-0.0206125	0.0187612	0.00399218	-0.0221079
CMPK1	-0.00300984	0.000546544	-0.00906826	0.0179377	0.0236585	-0.00127558	-0.0262437	-0.000642221	0.00166447	-0.00178646	0.0203455	-0.00703977	0.00423018	-0.00534032	-0.0102276	0.0244219	0.00497133	-0.000306167	-0.00442951	-0.00236898	-0.0130488	0.00988114	0.032625	0.00930002	0.00845413	-0.000832861	-0.0130891	-0.031171	-0.0246613	-0.0205155
ECHDC2	-0.0411616	-0.00679008	0.0100827	0.0276582	-0.00641227	-0.00446908	0.0333814	0.00790461	-0.0206127	-0.0047823	0.014232	-0.0105383	-0.00807441	-0.0157412	0.00359699	-0.00517961	0.00405809	0.00409033	0.00508321	0.0349911	0.0357109	-0.00477528	0.0162471	-0.00682733	-0.000502925	-0.0020536	0.0363084	0.021839	0.00506931	0.0151655
SCP2	-0.0289459	-0.0172845	0.00775698	-0.0202063	0.0241666	-0.0145406	-0.0308704	-0.00382799	0.0135938	0.0253138	0.0140403	-0.0107531	-0.00868866	-0.00459307	-0.00950455	-0.047122	-0.0178254	-0.0159421	-0.00437618	-0.00402144	-0.0205854	-0.00371414	0.00476192	-0.0255364	-0.00941514	-0.0120298	-0.0147298	-0.0128645	-0.0269012	0.00777228
DIO1	-0.0061453	-0.0121844	-0.00338289	0.00742154	-0.0170679	0.0862808	-0.00644192	0.00996235	-0.00341151	-0.00247585	0.0130727	9.56232e-05	-0.0100767	-0.0165247	-0.00548343	-0.0117142	-0.018892	0.010501	-0.0162887	0.00655005	0.00276504	-0.0359974	0.00574084	0.0119119	0.0210147	0.0074935	-0.00926921	-0.0406175	0.0163141	-0.0222641
TMEM59	-0.00976563	-0.000753364	0.00863529	0.00697262	-0.00777946	0.0247405	-0.0103655	0.00601447	0.00493166	0.021365	0.00853052	-0.00698094	0.0120013	0.00483676	0.00732291	-0.00202466	0.011049	-0.00500139	-0.113798	-0.00481895	-0.0231522	-0.00582541	0.0340184	0.00656291	0.0118676	0.0104909	0.0233656	0.0197645	0.00734726	0.0109842
FAM151A	0.0298691	0.00446943	0.0894586	-0.00331567	0.00384255	0.066076	-0.0323842	0.0125256	-0.00232562	-0.0062535	0.00482205	-0.00279131	0.0113649	0.00114754	0.00828912	0.021609	-0.0358749	-0.0157367	-0.0195613	-0.000684255	-0.0105937	-0.0395458	-0.00686209	0.0100507	0.0122373	0.0114076	0.0351502	-0.00339227	-0.00185718	-0.000130743
PRKAA2	-0.0140972	0.00034705	-0.0102657	-0.0156928	0.0641276	-0.00732531	0.0210239	0.00452796	-0.00769333	0.0286328	-0.00745763	-0.00514915	-0.0211026	0.0152296	-0.0137823	0.0126121	0.000338088	0.00057554	-0.0162755	-0.0143664	-0.0208604	0.0344839	0.0170872	-0.00113295	0.0286814	-0.00413131	-0.0137059	-0.00788154	0.00209309	0.0098607
JUN	-0.00290949	0.00942409	0.000342542	-0.0140146	-0.00234101	-0.00574063	0.0225215	-0.0397589	-0.0370194	-0.00620326	-0.00511088	-0.0668155	0.0111839	0.0127823	-0.0212819	0.00973307	0.0264088	-0.000840889	-0.0159548	-0.00584607	0.00271032	0.0215402	-0.0130506	-0.0236358	-0.000900585	0.245893	0.00725934	0.0256289	0.00406599	-0.0145192
HOOK1	-0.00255254	0.000590304	0.0225573	0.0117606	0.0118588	-0.00636473	-0.00786895	0.0126854	-0.0152136	-0.00587104	-0.00779039	-0.00264055	-0.015966	0.00206568	0.00313928	-0.00861868	-0.0166965	0.00605099	-0.00761361	0.00188958	-0.000989679	0.00909548	-0.0110339	0.00635446	0.0330052	0.0089173	-0.0130008	-0.046092	-0.0266125	0.0128595
NFIA	-0.00363001	-0.00534186	-0.0115046	0.0164958	0.0665517	-0.00312302	0.00691902	-0.00306069	-0.0134011	-0.00910166	-0.00549144	-0.0132124	0.0394481	-0.0169195	-0.0241121	-0.0183764	-0.0232777	-0.00411678	-0.0121044	-0.0077952	0.00927145	-0.00454714	0.00625432	0.000231238	0.0112354	0.00712587	-0.00955367	-0.00445754	-0.00111134	-0.0308198
PATJ	-0.0158209	0.00216775	0.0130208	-0.000127292	0.0427832	0.0148712	0.0735491	0.00637185	-0.026533	-0.00793679	-0.00829734	-0.00594654	-0.0289447	0.00739607	0.0193507	-0.00574111	0.00381354	0.0107633	0.0115926	-0.0110407	-0.00696838	0.00296503	0.0131318	-0.0552311	0.00359382	-0.0150491	0.0133978	0.00130256	-0.00839839	0.00468235
ANGPTL3	0.000867341	-0.00712738	-0.0181587	0.0137957	-0.00209242	0.00141262	-0.0179116	0.00391484	-0.00439466	-0.00720429	0.000259393	0.00140916	-0.0122	-0.0272492	-0.00813034	0.00309037	-0.0348559	-0.0155191	-0.0517931	-0.00756229	0.000142441	-0.0218691	0.0178202	0.0152354	-0.100396	0.00157728	-0.0180915	-0.0183809	-0.0123141	-0.0293158
JAK1	0.0138917	0.000165515	-0.00456979	-0.000891396	0.0133547	-0.0106	0.00507188	0.0076275	0.0731705	0.00871243	0.00197085	-0.00702902	-0.00147459	0.0239853	0.0138394	0.00819376	-0.0106378	-0.0034373	-0.01785	-0.00774299	0.00295438	0.0292969	-4.26967e-05	0.0139989	0.0193599	-0.0101578	0.00451212	-0.0142197	-0.0453888	-0.0434335
AK4	-0.0408491	-0.00481164	0.0103377	-0.0139622	0.0842084	0.0132819	-0.0162185	0.00492716	0.0102864	0.0066885	0.00141462	-0.00436307	-0.00239975	0.00824164	-0.00152357	0.00121301	-0.0219808	0.00694942	0.0154066	-0.0107495	-0.0164921	0.00507806	-0.0122709	-0.0138986	-0.00803115	0.00713847	-0.0212017	0.0143611	0.000744776	-0.00263403
LEPROT	-0.00754935	-0.00147018	-0.0049841	0.00217494	0.00991261	0.00990496	0.015461	-0.00500818	-0.0247019	-0.0202864	0.00242472	0.00398507	0.042527	0.0276557	-0.00955983	0.0137057	-0.000977759	0.000408573	-0.0636434	-0.0121008	0.00183987	0.0593652	0.0317015	-0.0179757	0.0387946	0.00933513	-0.0388743	0.00396283	-0.0119157	-0.0211691
SERBP1	-0.00528904	0.0134005	-0.00834125	-0.0306685	-0.00176827	-0.00577435	0.0034904	-0.00282627	0.0207045	-0.00542402	-0.00120139	-0.000420137	0.0076918	0.000208893	0.0146169	-0.0241149	-0.0303197	-0.0198621	0.00757898	0.00293179	-0.0286464	0.0271589	-0.0361714	-0.00393589	0.0159544	-0.00295812	-0.0062979	-0.00856442	-0.0760493	-0.00582158
GADD45A	-0.0423912	-0.0106567	0.0186448	-0.020299	-0.0264397	0.0388153	0.0147754	0.0103892	0.00478161	0.032665	0.00353028	0.00129973	0.00243112	-0.0272034	-0.00187104	-0.0705206	-0.0445116	-0.0122202	0.0239599	-0.00345013	-0.0217822	-0.00394755	-0.0143787	0.0931225	0.0162207	0.000953893	0.00408756	0.00372381	-0.00111865	-0.00826998
GNG12	-0.0043955	-0.00494809	0.0129649	0.012418	0.0425804	-0.00681286	-0.0201245	0.0061222	-0.0123883	0.0582237	0.00929053	-0.00882591	0.00137091	0.00127441	-0.0120559	0.00341435	0.00744239	-0.000736247	-0.00485423	-0.00878101	0.0171441	0.0351546	0.0131193	0.00456651	0.0168347	-0.000266385	-0.0120156	-0.0024831	-0.0172647	-0.0143619
SRSF11	0.00734916	-0.00814532	-0.000401406	-0.00904682	-0.00557806	-0.00239405	0.0741093	0.00635993	0.00635533	0.00540718	0.0107328	-0.00612747	0.00737257	0.00557229	0.000757505	0.0042558	0.013658	-0.00861422	0.00417857	-0.00097961	0.0118508	0.0129769	0.0102812	0.00366368	-0.00429037	0.0174136	0.0135195	-0.000336145	0.00334183	-0.00542318
PTGER3	0.0344228	0.00379828	-0.0243811	-0.0428589	0.0171007	-0.0363927	0.0135083	0.0109181	-0.0199557	0.101687	-0.00499228	-0.0129343	-0.0279945	0.0175953	-0.0231259	0.0247758	-0.00644927	0.0415987	-0.0605528	0.0084547	-0.00902801	-0.0420127	-0.0186189	0.0513758	-0.00919621	-0.00641692	-0.00666603	-0.00368878	0.00221216	0.0389177
CRYZ	-0.0111314	-0.0119348	-0.00570986	0.011632	0.0656662	-0.0140038	-0.0114949	0.00546363	-0.00918276	-0.00355656	-0.00341152	-0.00651093	-0.0237154	-0.0155847	0.00512464	0.00304759	-0.00289577	-0.0221054	-0.0121062	0.0135502	-0.00262676	-0.00334669	0.0215716	-0.00779403	0.00353839	0.00635783	-0.0115659	0.0100074	-0.0319225	-0.0173611
ACADM	-0.067106	-0.00105805	-0.0343801	-0.035332	0.0168937	-0.00692039	-0.00500591	0.00125353	-0.00477589	-0.00731528	-0.00608975	-0.00607958	-0.0039171	0.00937704	0.00845218	-0.0174671	-0.00862607	-0.0316746	-0.000700525	-0.013759	-0.0236961	-0.0243602	-0.0147021	-0.00361326	-0.0358163	-0.000648021	-0.00385081	-0.00484736	-0.0492287	-0.0152145
GIPC2	-0.0192006	0.00314752	0.00328066	0.0195625	0.00988043	-0.00525973	-0.00111696	0.0015127	-0.0147289	0.00588287	0.00420357	-0.00246243	-0.00459841	0.00110458	-0.00308563	0.0289872	-0.0245244	-0.0136957	0.00653133	0.0404125	0.00419816	0.00840125	-0.00295158	-0.0105465	-0.0253247	-0.00664521	-0.0165596	0.0081062	-0.0414262	0.0062306
GNG5	0.0219669	-0.00258574	-0.017133	-0.0363987	-0.00640328	0.00875386	0.00256515	-0.00339969	0.00940991	-0.0117602	-0.0158681	0.0434802	0.0205022	0.0130461	-0.00121192	-0.00326821	0.007852	-0.025088	-0.00299153	0.0791066	0.0066056	0.0186694	0.00898717	-0.00769439	0.00217762	-0.00954912	-0.0380374	-0.00873085	0.0209325	-0.00496954
DDAH1	-0.00651115	-0.000654143	0.0230052	0.00963694	0.0942275	-0.00497429	-0.0236561	-8.90249e-05	0.00429395	-0.00447622	-0.00651813	-0.0050389	-0.00647568	-0.00697087	0.000207245	0.0090625	0.0263063	0.0257187	0.00162071	0.00527071	-0.00287709	0.0247913	0.0140967	-0.00623616	-0.0187424	-0.000692165	-0.00756744	0.0229372	-0.00970727	0.00714503
SH3GLB1	0.0103533	-0.0076827	-0.0122517	0.00476855	-0.00672352	0.00168432	-0.00791895	-0.00494223	0.0152135	0.0104853	0.00286156	0.0246832	0.0294812	-0.0151798	-0.0028326	0.0123317	-0.00221138	-0.00994274	0.00439861	2.96149e-05	0.00773844	0.00758371	0.00143808	-0.000231891	-0.0110581	-0.00444448	-0.00998768	-0.0397887	-0.0285568	-0.00588163
RPL5	-0.000598514	0.109192	-0.0131483	0.000831222	-0.0182331	0.00552186	0.0107691	0.00385179	-0.0282808	0.00981638	-0.0028454	-0.00411112	-0.00944861	0.0100327	0.0112411	-0.0478765	0.000150502	-0.00644466	0.00880193	-0.012495	0.0162901	0.00947368	-0.00813956	0.0135796	-0.00903544	-0.0081233	0.00362604	0.00464653	-0.0279191	0.00987436
FNBP1L	-0.00168302	0.000247213	-0.00911498	-0.00371816	-0.0173408	-0.00440097	0.0148296	-0.00498535	-0.0204483	0.0305179	-0.00439503	-0.0123902	0.00254142	0.00113981	0.00680152	-0.00515679	0.00396932	-0.00224155	-0.00606264	-0.0110354	0.00250521	0.0412929	-0.013032	0.0058779	-0.016622	-0.0114774	-0.00299717	-0.0352026	-0.0495382	0.0295589
GCLM	0.0131873	-0.00325021	0.0393838	0.00603026	0.00370063	0.0034356	-0.0115769	0.00433446	0.0262026	0.00492765	0.00525915	-0.00958348	0.00489817	-0.0153543	-0.00148039	0.0152468	-0.0150584	0.00797221	0.011069	-0.00519907	-0.00695606	0.0349238	-0.00260782	0.0367113	-0.0151891	0.00548124	-0.00629797	-0.032166	-0.00339817	0.015242
ABCD3	-0.0176966	-0.00240609	-0.0229933	0.00498512	0.0314811	0.0203837	-0.00292664	0.00113111	0.00326687	0.00534239	-0.00962963	-0.00240092	-0.00118202	-0.00424864	0.00828024	0.00306328	0.0111065	-0.00556494	-0.00458813	0.000590934	-0.0139878	0.00783486	0.003508	0.0221319	-0.0160222	-0.00320149	0.00160621	-0.0387795	0.00316391	-0.00328773
CNN3	0.00809647	-0.0112281	0.0233335	0.0110181	-0.00764299	-0.00529728	-0.01747	-0.0013416	-0.0228397	0.0268158	0.00571264	-0.0267984	0.0694453	0.00074431	-0.0269662	0.0312309	-0.00963872	-0.00488945	0.00661385	0.0439131	-0.0124282	0.0173849	0.0427659	-0.0187836	0.0155997	0.00675691	-0.000334384	-0.00216154	-0.039782	0.00760774
VAV3	-0.0427905	-0.0113178	-0.0291162	-0.00579854	0.021952	0.00849409	0.00519901	-0.00750685	0.0261902	-0.00580331	-0.00646155	-0.014703	-0.0282779	0.00708417	0.0100674	-0.0105802	0.00142817	0.0257792	0.00143982	-0.00255584	0.0223233	-0.00763922	0.00580157	-0.00340703	0.0723628	-0.00745261	-0.0271844	-0.0223258	-0.0341235	0.0125951
SARS	0.00919033	-0.000695698	0.00343742	0.00659446	0.00465463	-0.00957909	0.00405448	0.00926098	-0.00302068	-0.00906288	-0.00823737	0.0125507	0.0019502	-0.0331345	0.00141433	-0.0216509	-0.0242832	-0.00465183	-0.0127666	0.00108988	-0.00148762	-0.0118238	-0.00549886	0.00856049	0.00868241	-0.0108313	0.0156942	-0.0444757	-0.00495933	-0.0181057
PSMA5	-0.0198854	-0.00086599	0.00343471	-0.00245543	-0.00972876	-0.00519683	-0.010752	0.00892213	0.0161937	-0.010677	5.34259e-05	0.00742713	-0.00408931	0.000684572	-0.00919235	0.0364566	-0.016937	-0.0084623	-0.00515489	0.00298458	-0.00773586	0.00331972	0.0472797	0.00546879	0.0233596	0.0116358	0.0330933	-0.0241177	-0.00148289	-0.00482562
GSTM3	0.040521	-0.00958967	-0.0294211	-0.0432891	0.00484599	0.000569352	-0.00460576	0.00202867	-0.0270571	-0.09093	-0.0080332	-0.0113344	-0.0122195	-0.0117889	0.0803648	-0.0358841	0.0250761	0.0279406	-3.92051e-05	0.00179041	0.0196676	-0.0199285	0.018738	0.0177355	0.0104	0.0128204	0.0039856	-0.000159625	-0.011482	0.0731606
AHCYL1	0.002727	-0.0102926	0.000396295	0.00665255	0.0625232	-0.00983684	-4.34047e-05	0.00266325	-0.0101399	-0.0126888	0.0037936	-0.000876754	-0.00745689	-0.00155502	-0.00282475	-0.00625328	-0.0114278	0.00614899	-0.0104153	0.0170048	-0.00287761	-0.0139787	0.0276399	0.0276661	0.0144935	0.00358033	0.0288627	0.0271961	-0.00547737	0.0358299
SLC16A4	0.00889493	-0.0131993	-0.0090388	0.0254904	0.0177414	0.0614401	-0.0187953	0.00826058	-0.00702659	-0.00491871	0.0133905	-0.000387088	-0.0166229	-0.0208046	0.0154713	-0.0156949	-0.0128833	0.001608	-0.0186125	-0.00518999	0.00560478	-0.00118405	0.0120505	-0.00102989	-0.019053	-0.00769238	-0.00216525	-0.0150809	-0.00419613	-0.0202421
LAMTOR5	0.00579926	0.00255981	0.00728754	-0.0188066	-0.0133726	0.00662168	-0.0180307	0.00917903	-0.0077583	-0.00518582	0.00186683	-0.00123879	-0.00509196	0.0272124	0.0166151	0.00760729	-0.0754046	-0.0026228	0.0135762	0.00628543	0.0280776	0.00347459	0.0112325	-0.0302127	-0.0623873	-0.00158233	-0.0149474	-0.00163273	-0.010784	0.00273115
ATP5PB	0.0137211	-0.00976856	0.0052814	-0.0458119	0.0348403	0.00752053	-0.00417754	-0.00919678	0.00538609	0.00570503	0.00237087	0.00379944	-0.0154103	0.016509	-0.00465661	-0.0372618	0.0369326	-0.0123385	0.00392967	0.0620002	-0.024813	-0.0169098	-0.00347627	-0.000820993	-0.00165514	-0.0313496	0.0119894	-0.00758578	-0.000112013	-0.0171362
RAP1A	0.0209811	0.000678646	-0.00818041	-0.00441433	0.0157106	-0.00350246	-0.00362228	-0.0113493	0.0171599	-0.00878956	-0.0032865	0.026485	0.0017276	-0.0122693	-0.0112432	-0.00803316	-0.00545073	-0.0102279	-0.00280826	-0.00169526	-0.00757922	-0.0270158	0.00721574	-0.00936892	-0.00695108	0.00360146	0.00108638	-0.0510407	0.00694	-0.000594235
RHOC	-0.00880942	-0.0124136	0.00948776	-4.67291e-05	0.0320567	0.00114279	-0.0122673	0.0133401	0.0170671	-0.0087969	0.0170775	0.0368824	0.056171	-6.96998e-05	-0.00622489	0.0283357	-0.0331894	-0.0242453	0.0016006	0.0131982	0.0263223	0.0126482	0.020973	-0.0280593	0.0239166	-0.0135667	0.0242881	0.0261241	0.00428772	0.00251692
CSDE1	-0.0136329	0.00917736	0.00120887	-0.00795258	0.0689054	-0.00590333	-0.00753405	-0.0107913	-0.00532537	0.00119801	0.00903617	0.00674881	0.0244924	0.0112852	0.0067256	-0.0631289	0.0210069	0.00921808	0.00217334	0.0143561	-0.0351279	0.00400885	-0.0209838	-0.00845995	-0.0123506	-0.00632294	-0.0201444	0.00465265	-0.0137148	-0.000901567
ATP1A1	0.0101482	0.00327858	-0.0203847	-0.0347848	0.0185085	0.0296836	0.0112134	0.00875305	-0.0106925	-0.0216004	0.000242688	0.0195582	0.00662323	0.00105184	-0.0100031	0.02044	-0.0260582	-0.00071131	-0.0804057	0.0185565	-0.0344699	-0.0145117	-0.0533617	0.0338616	-0.00388141	-0.0260639	0.000184912	0.0161201	-0.000161943	0.113454
HAO2	-0.0611389	0.00659258	-0.042863	0.0102988	0.0091136	0.00544221	0.00481995	-0.000794806	-0.0047019	0.00348588	0.00166829	-0.000410496	0.00162354	0.0212286	0.00482673	0.0241252	-0.0107298	0.0143526	-0.00197762	0.044699	-0.0102408	-0.023868	0.00937524	-0.00618728	-0.0415769	-0.00220469	-0.0322189	-0.00309721	-0.00811453	0.0034281
PHGDH	0.0105016	0.0060664	0.091124	0.00347532	-0.00486669	-0.0140753	0.0284551	-0.000113547	-0.0175035	-0.0347276	-0.0353981	-0.00968606	-0.0185022	0.0315495	-0.0202254	-0.040746	0.0317993	-0.101248	0.00170622	0.00365366	0.035225	0.0361327	0.0281652	-0.0305642	-0.00658005	-0.00680097	0.010258	-0.0089568	0.000855273	0.037614
PDZK1	-0.0479686	-0.00053845	0.0132325	-0.0131756	-0.00466616	0.0115253	0.00574896	0.0107421	-0.0128189	-0.00378546	0.00284048	-0.00641258	-0.0149523	0.0200744	-0.00792879	0.00539473	-0.068958	-0.0130973	0.00532485	-0.0104773	-0.0241908	0.019475	0.000238341	-0.022213	0.00294035	0.00933515	0.00454246	0.00231956	-0.0418261	-0.016524
RBM8A	0.00573781	0.00262179	0.000837821	-0.0113883	0.0100244	0.000987182	0.011663	0.00340872	0.0288382	0.00143904	-0.0124377	0.00411753	0.0106318	-0.0014702	0.00082504	-0.00178684	-0.00816108	-0.00371901	0.000824443	-0.011664	0.0325932	-0.0077287	0.0167005	-0.0175181	-0.00254867	0.0192061	0.0217791	-0.000983088	-0.00993402	-0.00612063
TXNIP	0.0263233	0.011309	0.0131101	0.000758849	-0.00328758	-0.0183965	0.021179	-0.000719144	0.0561798	0.00951483	0.0140814	-0.0338598	0.0272659	0.0158353	-0.00268377	-0.0307459	0.049388	0.0414911	-0.0279701	0.0207899	-0.0168991	-0.0304971	0.00378237	0.0157116	0.00178434	0.0237048	0.00980981	-0.00584175	0.00202829	-0.023376
FMO5	-0.0911182	-0.000165433	-0.0417941	0.0120923	0.0249898	0.00180382	0.0182655	-0.00118595	-0.00206007	-0.00200267	-0.0106512	0.00619202	-0.00699675	-0.0260031	0.00841343	-0.00593404	0.0130206	0.00722188	-0.00159684	-0.00349095	-0.0107567	-0.00591532	0.00932237	0.012271	0.0511193	-0.00949716	0.00266529	-0.00364653	-0.0129058	-0.00525378
ANP32E	-0.0181828	0.00327845	-0.0234921	-0.000747467	-0.00499147	0.00242603	0.00070784	0.0150604	0.00998855	-0.0276225	-0.00737167	-0.0138325	-0.0027142	0.0124435	0.021312	-0.0146104	0.0126313	-0.00334559	-0.00486771	0.00251145	-0.0111145	-0.00935942	-0.0010266	0.013558	0.0306644	0.00483069	-0.0186108	-0.0515772	-0.0446069	-0.0084329
MRPS21	0.0104631	0.00735492	0.00485871	0.00863452	-0.00444201	-0.00183231	0.00837179	0.00256597	-0.0108534	-0.00929044	-0.0018691	0.00241651	0.000108321	-0.0254613	0.00938826	0.0140854	0.00151943	-0.00560142	0.0138583	0.0674943	0.0224183	0.0111973	0.0145418	0.00407364	0.00476334	-0.00736847	0.0128965	0.0172341	-0.00236308	-0.00326448
MCL1	-0.00077059	-0.00477666	0.00228131	0.00840879	0.01733	-0.000181422	0.00996073	-0.0377011	0.0235615	-0.0085102	-0.00448433	0.0228994	-0.0160365	-0.0226799	-0.0195196	0.00652024	-0.0068753	-0.009124	0.00614996	-0.0188737	-0.00870585	0.0238289	0.00246151	0.0371796	0.0039963	0.0980448	-0.00653351	-0.00903214	-0.0025061	0.00289678
ENSA	0.00487569	-0.00505168	-0.00932006	0.00723784	0.0112677	-0.00230918	-0.00158365	-0.00631518	0.0124	0.00289798	0.00330572	0.00171316	-0.00456948	-0.00341293	0.00787111	-0.0183404	-0.000932979	-0.0108552	0.00243899	-0.00407444	0.0541841	0.000721291	-0.00289277	0.0057177	0.00207129	0.000698231	-0.000931902	-0.0219575	-0.00170273	0.0117703
CTSS	-0.00530951	-0.00125671	0.000891717	0.000217164	-0.00559667	-0.00484994	0.00477307	-0.0516732	-0.0055614	-0.00417837	-0.00279239	0.186788	-0.0395983	0.0037038	-0.00355631	0.0118797	0.00816839	0.0107664	0.00342569	-0.00269152	-0.0175895	-0.0217075	-0.0107871	0.00439029	0.00126598	0.00446244	-0.00336352	0.00360452	0.00317165	0.00453099
CERS2	0.021201	-0.00396783	-0.0107824	0.0145464	0.0392417	0.0199981	-0.0109599	0.00281664	-0.00455837	-0.00456514	0.0149684	-0.0055523	-0.00496843	-0.0236662	-0.00591189	0.00771943	-0.0290241	-0.0155105	-0.0327892	-0.00352907	-0.00740608	-0.0115656	0.000224955	-0.00804153	-0.0142055	0.00496987	-0.00338233	-0.0439886	0.0273847	-0.0181912
PSMD4	0.00210126	0.0001248	0.00599936	-0.00412208	0.00570962	-0.00841223	-0.00142176	0.00787782	0.00324601	-0.00702796	0.00485459	0.0188999	0.0109578	-0.00264221	-0.00335829	0.00253371	-0.0316349	-0.00310649	-0.00423331	-0.0157533	0.0387253	-0.00178138	-0.00416739	0.00037741	0.0016027	0.00328677	0.0377712	-0.00349697	-0.00958699	-0.00697879
SELENBP1	-0.055606	-0.00563866	-0.00127379	-0.0146597	0.00903975	-0.00241722	0.0205136	0.00788562	-0.0108019	-0.0076269	0.000128796	-0.00353334	-0.00224261	0.00347854	-0.00968437	0.00666427	0.0273716	0.00382894	-0.0140992	-0.00122044	0.00932573	-0.0197733	0.00853872	0.0636663	0.000801125	0.00680478	0.0385551	-0.0141222	0.011389	-0.0513121
PSMB4	0.00285256	-0.000953478	0.0110382	-0.00123996	0.0417889	-0.00243549	-0.0144666	7.97718e-05	0.00997309	0.0103547	0.00395626	0.00024091	0.0150992	-0.0172323	-0.00854616	0.00306341	-0.00491211	0.0111348	0.000847603	-0.00475874	0.0185182	-0.00145629	0.0177299	0.00812631	-0.00216453	-0.00495534	0.0632594	0.0173688	0.00361681	-0.00815243
SNX27	-0.00245763	0.00245932	0.032357	-0.000355478	0.0280904	0.00683416	0.0157708	-0.00269045	-0.00776094	-0.0014929	-0.00492099	0.0233149	-0.00433089	0.00651655	-0.00307874	0.000359468	0.0067965	0.00535735	0.00856216	-0.00224082	-0.0126554	0.00982897	0.00499097	0.00125715	0.00231185	-0.00753768	0.00406711	-0.0298432	0.00706955	0.0111616
S100A10	0.0351013	0.00597968	-0.00713444	-0.0275751	1.32695e-05	-0.000717757	-0.00418217	0.0257509	0.00294098	-0.0270015	0.000433091	0.0356216	0.0298505	0.00227688	-0.0189243	-0.0525365	0.019772	0.0202127	-0.000438683	0.0436046	-0.0305588	0.0617695	0.0177064	0.0162484	0.0569126	-0.0132696	0.0232774	0.00190842	0.0184939	0.0233787
S100A11	0.0309536	0.00201175	-0.0364864	0.00690358	-0.0112019	-0.00999141	-0.0133613	-0.00924308	-0.00682782	0.0277214	0.00530682	0.0886727	-0.00132652	-0.00112616	0.047676	0.00973118	-0.0119973	-0.0132517	0.00188415	0.0361438	-0.0200725	0.0771001	0.011409	-0.00627761	0.0420918	-0.00507525	0.0351554	0.00252886	-0.00138108	-0.00466368
S100A6	0.0493834	0.00123479	-0.034634	-0.0162759	-0.000605678	-0.00412322	0.000323357	0.0491138	-0.0133282	-0.0215526	0.00220932	0.051559	0.0583587	-0.0171645	0.0208248	-0.0345004	0.0457635	0.0282783	-0.00844856	0.015837	-0.00961272	-0.0103442	0.0191804	-0.000133568	0.000717443	-0.00386988	0.0267826	0.00599822	0.00986379	0.0432217
S100A4	0.000550782	0.00894751	0.0020467	0.0102876	0.00295297	0.00378853	0.0125291	0.082212	0.0833621	-0.0265687	0.00423958	0.128267	0.00285685	-0.00233912	0.0155427	0.00849861	0.0253353	0.00867056	-0.000796319	0.0183697	-0.0252244	-0.0447771	-0.000673423	-0.0112185	-0.00274863	-0.0011792	0.0242268	0.00458663	0.0172732	0.00790093
S100A13	0.0265665	0.0046675	0.0139352	-0.00488087	0.011212	-0.0165265	-0.00188421	0.0100069	-0.0218293	0.00273945	-0.00219552	-0.0153215	0.0314035	-0.0125176	0.00763914	-0.00593277	0.0297741	0.0155828	-0.0202285	-0.00751287	0.0161862	0.125825	0.0259465	-0.0139509	0.00524267	0.0141519	0.00174553	0.00325135	0.020338	-0.00830106
S100A1	-0.0186398	-0.00790474	0.0259628	-0.00404204	-0.0168359	-0.00608887	-0.0338682	0.00310228	0.0165608	0.000469005	0.0286073	-0.000497183	0.0121158	-0.0575005	0.00259045	0.074659	0.0729963	0.0832648	-0.00171086	-0.0120328	-0.0404814	0.144793	0.00504945	0.0320675	-0.0655054	0.0279887	0.0119644	-0.0241248	0.0239439	-0.00115057
ILF2	-0.0127188	0.00137161	-0.0125953	0.00404233	-0.0104549	0.00736987	-0.0159199	-0.000804976	0.00417769	0.00210302	0.000893099	-0.0073669	0.00454089	0.0360644	-0.00420252	0.0154442	0.0215408	-0.0103628	0.0013019	0.010482	0.0112614	0.0178499	0.0277076	0.0184394	-0.0432814	0.0198432	0.014298	-0.023055	-0.023244	0.00168664
JTB	0.00452428	0.00768664	0.000923398	0.00607957	0.00521173	0.00401241	0.000467283	0.00559736	0.0161176	-8.91147e-05	0.00994696	0.00942693	-0.00824174	-0.00282766	0.00696589	0.0117561	-0.00570828	0.0164774	-0.0249098	0.000928031	0.0605091	-0.0266103	0.0173915	0.00756709	-0.00435052	0.000732205	-0.020662	0.0172235	-0.0164255	-0.00100487
RAB13	0.0141976	0.014828	-0.011794	-0.00814727	-6.51253e-05	-0.0267323	0.0194554	-0.00632833	-0.0342413	0.0316898	-0.00591017	-0.0154464	0.0336054	0.00606391	0.00863	-0.00239037	-0.0272954	0.0150065	-0.0228292	-0.00353761	0.0303776	0.0261526	0.0177949	0.00173056	-0.0340572	-0.0118333	0.017128	0.0144706	-0.00886127	-0.00733946
RPS27	-0.00545235	0.109056	0.0176078	0.0415599	-0.024193	0.00833557	-0.011431	0.0187758	0.0260165	0.0126014	0.00313027	-0.0139486	-0.00460153	-0.0913298	0.00258559	-0.0128576	-0.00216772	0.00128561	0.00653583	-0.00433427	-0.0267776	-0.0219354	0.0200082	0.0174832	0.0115349	0.0157768	-0.00613123	-0.0140239	0.00607219	0.00895613
TPM3	0.0224973	-0.00139523	-0.00601921	0.0114651	0.0131312	-0.0022411	-0.0087407	-0.00757895	0.0528851	-0.000343348	0.00531785	0.0557748	0.00369328	0.00367713	0.00118856	0.0201658	-3.99443e-05	-0.0111728	0.00609782	0.00656045	0.0182978	0.011977	0.00411564	-0.0221924	5.70293e-05	-0.0187401	-0.0128994	0.0063246	-0.0609675	-0.00341196
C1orf43	-0.00343294	-0.00346493	-0.00522546	0.0196527	0.0214781	0.0015261	-0.0203395	0.0052972	-0.0151361	0.0131606	0.01356	0.0144037	-0.00198539	-0.0217419	-0.00872326	-0.000234929	-0.0145539	0.0295742	-0.0178275	-0.00138252	0.0324516	-0.0229275	0.0303563	0.0164589	0.000606214	0.00868175	-0.0248538	-0.00182378	0.000879927	-0.0164581
HAX1	-0.0101566	0.00335715	0.00321732	-0.00132304	-0.0120135	-2.05359e-05	0.00913264	0.00443656	0.00501715	0.00605693	2.20459e-05	0.0102245	0.00499663	-0.019967	0.0016652	-0.0155942	-0.00201604	0.0173292	0.0035319	-0.0097044	0.0288144	-0.0162015	0.00905731	0.0151597	0.00119881	0.00629743	0.0210367	-0.0277859	0.0185889	0.0106049
ADAR	0.00125551	-0.00330674	-0.000931091	0.000237502	0.0341818	0.00238869	0.0158697	-0.00980279	0.0211095	0.00189748	0.0033231	0.0100605	0.0269489	0.002918	0.00410357	-0.00182473	-0.00579612	0.00557318	0.00312953	-0.0070142	0.00519696	-0.00367276	-0.0186893	0.00483534	0.00749465	-0.00614131	-0.0035452	-0.0276402	-0.000844528	0.00266812
PMVK	-0.0168742	0.00441339	-0.0229148	-0.00290476	0.00214769	0.000765713	-0.00762708	0.0103978	-0.0117821	0.0147099	-0.000392987	0.00801775	-0.00510416	0.00672602	0.000143885	0.00708066	-0.00830668	0.00740633	0.00101049	-0.000397657	0.0526399	-0.0155253	0.0101082	0.0184344	-0.00326025	0.0114447	0.0186043	0.00371818	-0.00859591	0.00403015
FDPS	-0.0306647	-0.00186439	0.00679333	0.000807567	-0.0205544	-0.000734076	0.0130217	-0.00226498	0.00415688	-0.012879	0.0040674	-0.00919809	0.0353047	-0.00613975	-0.00435229	-0.0115027	-0.0124654	0.00455762	0.00217794	-0.00753247	0.0358121	-0.00646088	0.0146808	0.0230466	0.0167505	-0.00772914	0.05285	-0.00955715	0.00356473	0.00413945
ASH1L	0.00565443	0.00466893	0.00177098	-0.00164063	0.015361	0.00309002	0.0821758	0.00357608	-0.00962389	-0.0018527	-0.00106027	-0.00459311	0.00549412	0.0125839	0.0094653	-0.00256641	-0.0060383	-0.0030985	-0.00108524	-0.001227	-7.89249e-05	-0.00316849	-0.0158776	-0.00149906	0.00247333	-0.00725907	-0.0120076	-0.0158596	-0.00487401	0.00479162
SSR2	0.00231172	0.0205637	0.00314543	0.0323414	0.00109934	-0.00838352	0.00491291	0.0200844	0.032497	-0.00722673	0.00673973	0.00369424	-0.0150231	-0.00892622	0.00415233	-0.0121186	-0.0121464	-0.00609395	-0.0473995	-0.00123813	0.0363409	-0.00837206	0.0255467	0.0144317	-0.00939934	-0.00428063	0.0318914	0.0175682	0.0123848	-0.00250441
LAMTOR2	-0.00413176	-0.000742603	0.00409614	-0.00837104	-0.0013637	-0.00318657	-0.00827516	-0.00998339	0.00618344	0.00113093	0.00356019	0.0146804	0.00449835	-0.017075	0.000978391	0.0441246	-0.00145146	0.000542386	0.00744019	0.0229634	0.0448014	0.0117562	0.0117797	0.00093104	-0.011316	-0.00510665	0.0122134	0.0160325	-0.00764777	0.005918
LMNA	-0.00306119	0.0012012	0.00352524	0.00134319	0.00235831	-0.00344249	-0.00899902	0.0191902	-0.0251569	-0.0208334	0.00480874	-0.00935637	0.0743667	0.021768	0.00814434	-0.00575514	-0.00575401	0.000207948	-0.00196174	-0.00655112	-0.00338201	0.0482369	-0.000291657	0.000131148	0.00776828	0.0382835	0.0587902	-0.02759	0.013962	0.0282415
CCT3	-0.00387895	0.00611269	0.00994126	0.0214625	-0.0205425	-0.00410871	-0.00879905	0.00379002	-0.00315659	-0.00214601	0.00144981	-0.00273878	-0.00953772	0.0283936	-0.00125936	0.000232825	-0.00825385	-0.00515477	-0.00559248	0.0514257	0.0272905	0.0101258	-0.00440685	0.004186	0.00616594	-0.00294117	0.0372952	0.0108128	-0.053091	0.00775628
HDGF	-0.00862451	-0.0041459	-0.0164642	0.0118925	0.0343876	0.0104784	-0.00137227	0.00540935	-0.00880151	-0.00451317	0.0040584	0.00983422	-0.00706373	0.0186792	-0.00118484	-0.0119693	-0.00140988	-0.0157867	0.0102805	-0.00497421	0.036478	0.0100723	-0.00230113	0.00065909	0.0128785	-0.00475998	0.0157942	0.00424143	-0.0362032	-0.00204821
DUSP23	0.00849692	0.00420936	-0.00618846	0.00130527	0.00439598	0.000726825	-0.0131774	-0.0129106	-0.00413077	0.0134339	0.000486361	-0.00655266	0.00360336	0.00747184	-0.0110627	0.0487931	-0.0325758	-0.0129599	0.00342721	0.0189922	0.052567	0.0134045	-0.00144106	-0.0231825	0.0103579	0.00322574	-0.000528129	-0.00959221	-0.0179677	0.00792969
TAGLN2	0.0275461	0.000770015	0.0198437	0.0132154	0.0213908	-0.0114738	-0.0107381	-0.0184703	0.0199237	-0.00945918	0.00807176	0.000700081	0.0748751	-0.00492932	0.0438255	-0.000555185	0.00297662	-0.0166267	-0.00383994	0.0174358	0.00293637	0.0284426	-0.0108774	-0.0142502	-0.00685024	-0.00589906	0.0267411	-0.022991	0.0271749	-0.0231038
TSTD1	-0.0204626	-0.00185298	-0.0314195	-0.0113906	-0.0322147	0.00582334	-0.019706	0.0255593	0.00154447	-0.00438234	0.00815177	-0.00710233	-0.0135505	-0.0403796	0.0251434	-0.0101045	0.0242228	-0.0038924	-0.000818349	0.0737488	0.0227794	0.0305607	-0.0524158	0.0251821	0.00152	0.0343934	-0.023325	-0.0168198	-0.00325149	0.0258556
PFDN2	1.56777e-05	-0.00252635	-0.00499884	-0.0148598	-0.00320881	0.0106249	-0.00241633	0.000503432	-0.00451144	0.00676534	-0.00476604	0.0129179	0.0122375	-0.0120533	0.0020461	0.014229	-0.000868325	-0.0219361	0.0112911	0.00168384	0.029014	-0.0148052	0.0376296	-0.0130927	0.00326504	0.0286118	0.0167741	0.00596947	-0.0118456	0.0103455
UFC1	0.00377099	0.0150629	-0.0104303	-0.00257212	-0.00455532	-0.00655617	0.000976475	-0.00566675	0.011666	0.00319987	-0.00112512	-0.00444055	-0.00414953	0.0024657	0.0176785	0.020613	-0.015986	0.000380428	0.00356461	0.00592132	0.0348284	0.014971	0.0337603	0.00949296	-0.00174847	-0.00615128	0.0116168	0.0115795	-0.0116294	0.00370795
NDUFS2	-0.0285473	-0.00360881	0.00632217	-0.0308074	0.00147688	-0.00320148	0.000286872	-0.0112744	0.0101755	0.00521732	-0.00427413	-0.0114031	-0.00126711	0.027175	-0.00273389	-0.00391667	0.0163324	0.00319276	-0.000526133	0.074011	-0.0307107	-0.0054104	-0.0123815	0.00666378	-0.00295555	-0.00372426	0.0479235	-0.0169222	0.0117935	0.0140515
FCER1G	-0.00563578	-0.0247292	-0.0135908	-0.0207523	-0.00198922	-0.00804575	-0.00786542	-0.0668126	0.0560642	0.0075293	-0.0109421	0.167159	-0.0504594	0.00897029	-0.00885677	0.00719583	-0.0180019	0.00559788	-0.00436215	-0.0156633	0.0226014	-0.0075535	-0.0114899	0.00548963	0.00309851	-0.00204474	-0.0393996	0.018582	-0.0137108	0.013566
SDHC	-0.0462249	-0.0112292	-0.00396224	-0.0273991	0.0302246	-0.00426599	-0.00827002	-0.00315944	0.00317706	0.011069	0.014186	-0.00397331	-0.00927874	0.0188738	-0.00538816	-0.022643	0.0042106	-0.000383025	0.00265532	0.0214827	-0.0240603	0.00497896	0.00795865	-0.0312683	0.0199097	-0.0102807	-0.028206	-0.0131243	0.0085656	-0.00731282
FCGR3A	-0.00916865	-0.0303616	-0.0132	-0.0230941	-0.00163737	-0.00335847	-0.0019173	0.0279791	0.109169	0.0101466	-0.0146004	0.167381	-0.0342179	0.00704526	-0.00994027	0.00525712	-0.0272198	0.00370561	-0.0107007	-0.02262	0.0305736	-0.0129113	-0.00305495	0.0146355	0.00471917	-0.021435	-0.0471658	0.0217677	-0.0145559	0.011437
UHMK1	-0.000255578	-4.83782e-05	-0.00659249	0.000683811	0.0245264	0.00117759	-0.00324856	0.00699701	0.0165645	0.0866125	0.00102996	0.00743892	0.00199814	0.0105622	-0.0067765	0.00117578	0.0143571	0.00287922	-0.00110469	-0.0034537	-0.0107241	-0.00391866	-0.00702209	0.00689534	-0.009013	-0.00359644	-0.0133197	-0.0408197	-0.00412869	0.0183689
PBX1	0.00224989	0.00127343	0.0078047	-0.0117324	0.0595403	0.00501969	0.0316858	-0.00532099	-0.0144988	-0.0260004	-0.0137454	-0.0168695	0.0708623	-0.00985432	-0.0232912	-0.0178388	-0.0068966	0.0067565	-0.000606711	-0.00735891	-0.00545627	-0.0159283	0.00876029	0.00621951	0.000559488	-0.010378	0.00161031	-0.00851799	0.0127527	-0.00469526
MGST3	-0.0170154	0.000648968	-0.0457875	-0.0622182	-0.0398178	0.00617178	0.0115317	0.00789209	-0.0186648	-0.011436	-0.00194847	-0.00227113	0.0212327	-0.00757163	0.0189436	-0.0260092	-0.0518454	0.059104	-0.0228315	-0.00781807	-0.0190312	0.00409854	0.0207398	-0.00674638	-0.0146881	0.00658698	0.0217911	-0.000943711	0.00576968	0.0043101
ALDH9A1	-0.024964	0.000439059	0.0219131	0.0158582	0.0228375	-0.000518785	-0.00938004	-0.00667781	0.00482121	-0.00473889	-5.122e-05	-0.0153665	-0.0105707	0.0218037	-0.00315525	-0.00318089	0.00275979	0.0933449	-0.00552675	0.0337241	-0.015124	-0.00396263	0.0303145	-0.021039	-0.00694448	0.00381629	0.0289886	-0.00231625	-0.00359613	-0.00541124
TMCO1	-0.0110946	0.00195259	0.003507	0.00477201	-0.0143808	0.0205653	0.0136849	0.0129554	0.0131826	0.00452562	-0.00563215	0.00921509	0.00494562	-0.0317985	0.0159157	-0.0071989	-0.00352676	-0.0101368	-0.077841	-0.00878396	-0.0146522	-0.00593896	-0.000894035	-0.0162078	0.00975603	0.00350917	0.0070746	-0.0166514	0.00866626	0.0271896
MPC2	-0.0235584	0.00271482	-0.00801543	-0.0556467	-0.0172209	0.00363844	-0.00169427	-0.000421604	-0.0103028	-0.019448	-0.00271634	-0.0200521	-0.0221012	0.0256229	-0.0160856	-0.0066576	-0.0392911	0.00723691	-0.0115366	0.0035882	-0.00188744	0.011234	0.0271524	-0.0141992	0.0249597	0.0162574	-0.0463287	-0.0158097	-0.00759463	-0.00166844
ATP1B1	0.0200483	-0.00392608	-0.00770031	-0.0331117	-0.00411362	0.0482554	-0.0020638	0.0166943	-0.0225149	-0.00042351	0.00919002	-0.0157048	-0.036029	0.0286823	0.0397123	-0.0119067	-0.0286101	0.00144885	-0.0849006	-0.00397067	-0.0116867	-0.0063063	-0.0237237	0.0345634	0.012809	-0.0041767	-0.026471	0.00913022	-0.0163833	0.0725567
FMO1	-0.00765014	0.0100921	0.0437563	0.00111107	0.0422064	0.00529749	0.0080915	-0.00647728	0.000619994	0.0015511	-0.0186425	-0.00620754	-0.00490317	0.0106436	-0.00479881	0.0301391	-0.0210331	0.0433093	0.00750596	0.0155356	-0.0120962	0.0166595	0.00959626	-0.0366369	-0.0245695	-0.00436077	0.0240439	0.0223126	-0.0217557	0.00964172
PRRC2C	0.00931577	0.00711526	-0.000117493	-0.00439994	-0.00464756	0.00214954	0.0638606	-0.00605477	0.0330123	-0.00656853	0.00158782	0.00257223	0.0175066	0.0108187	0.0150424	0.00958822	0.00701047	0.00487426	-0.0121145	-0.0049507	-0.00406645	0.000654923	-0.00885543	0.00353841	0.00384831	-0.00681474	0.00108577	0.00129588	-0.0353542	-0.00786858
PRDX6	0.00171052	-0.00371088	0.00386324	-0.0442606	-0.016602	-0.007845	-0.0155866	0.0102647	-0.0166801	0.0212362	0.00387833	-0.0100848	-0.00715301	-0.0205098	-0.0131948	-0.0613718	-0.0259247	-0.0119522	-0.00298998	0.00478291	0.0016264	0.023582	-0.0187653	-0.0106143	-0.00584798	0.0265616	0.0264425	-0.00546648	-0.00732289	0.0169951
CACYBP	-0.00637621	-0.00477849	0.000897551	0.00344452	-0.0074777	0.00135814	-0.00401939	0.0005118	0.00984464	-0.00307588	-0.00431347	0.00176851	-0.0152365	-0.000274408	-0.0076044	-0.00725788	-0.00952778	-0.000288043	-0.000360218	-0.000970665	0.0338662	-0.0171459	0.0167496	-0.000823281	-0.00834341	0.0167042	0.00346361	-0.0136482	-0.0378438	-0.0010779
GLUL	0.0167644	0.00236256	0.00376428	0.00916867	2.21071e-05	-0.0116317	-0.00162944	-0.0519414	-0.0167347	0.0507804	-0.00731856	0.0407749	0.0408535	0.00942139	-0.0371282	-0.0267553	0.00333247	0.00748589	0.00321586	0.000194226	-0.00118852	0.0278709	-0.00054722	0.00532616	0.00797504	0.0175168	0.001012	-0.0204709	0.00873072	0.0111089
NPL	-0.0153547	-0.0062082	0.116246	0.000257823	-0.00623175	-0.00992922	0.0067742	0.000405531	0.00414424	0.00126609	0.000271552	0.0114019	-0.0029249	-0.00536491	-0.00967298	0.00367549	0.0237768	0.0170681	-0.00674532	-0.000814443	-0.0065948	0.0169238	0.0165548	-0.00727337	-0.00240833	0.00198214	-0.00902791	-0.0267058	0.0235244	0.00193879
ARPC5	0.0212025	-0.00756196	-0.01285	0.00654834	-0.0106749	0.00120484	-0.012178	-0.0135576	0.0325255	0.0025393	0.00148736	0.0708016	-0.0040651	0.000406747	-0.0163077	-0.013644	0.0012725	-0.00719859	0.0029674	-0.00427542	0.0282111	0.000498724	0.00914133	-0.00877045	0.000880871	0.00718511	-0.0104843	-0.016372	-0.0379039	0.00310031
IVNS1ABP	0.0138053	-0.0114236	0.00554789	0.00620614	0.0274981	-0.026306	-0.0144806	-0.000707821	0.0144128	-0.0448338	0.00884427	-0.0115581	-0.0311714	0.000170978	0.0695702	0.0336307	-0.0121368	0.00444684	-0.0143328	-0.00144969	-0.00319231	0.00955323	0.00086035	-0.00520933	-0.0024137	0.0383786	-0.016837	-0.0330806	-0.00988183	0.075525
TPR	0.00196584	0.0110779	0.000190126	-0.00432442	-0.0104863	-0.0153446	0.0543602	0.0108765	0.00673254	0.00932904	-0.00471542	0.0144907	0.0202292	0.0091505	0.00542927	-0.00329133	0.0154374	0.00835382	-0.024659	-0.00843573	-0.0104034	-0.00256207	-0.0177179	0.00423165	-0.0148945	-0.00684344	0.00474632	-0.0183079	-0.0316797	-0.00403548
PTPRC	-0.000221728	0.0158155	0.00612219	0.00983535	0.000684689	5.27531e-05	0.0141231	0.0180424	0.129214	-0.0202576	0.0006704	0.0632501	-0.0639253	-0.00258288	-0.00539809	0.00834197	0.0160906	0.00615343	-0.000485828	0.00665869	-0.0248203	-0.0342018	-0.00634044	-0.00350952	0.000851183	0.0144929	0.0107421	-0.00525773	0.00239315	-0.000965718
BTG2	-0.00739581	0.00638427	0.000326795	-0.00111583	-0.000970734	-0.0132149	0.00104339	0.0210374	0.0124825	-0.0161472	-0.00480868	-0.0021353	-0.0183527	-0.00123348	0.0607525	0.0258232	0.0247416	0.016803	-0.020497	-0.014293	-0.0112495	0.0101669	-0.00731101	-0.00893056	-0.0218018	0.184423	-0.0228354	0.00574841	-0.00770925	-0.0030558
SNRPE	0.0125715	0.00456764	-0.00451608	-0.00820697	-0.00063032	0.0075312	-0.00247658	-0.00216601	-0.00175571	0.0152453	-0.00443303	-0.00133976	-0.00278932	-0.00512703	-0.00621257	0.00213082	0.00645594	-0.00348025	0.00376063	0.00218308	0.014384	0.0166093	0.0673925	0.00287249	0.012743	-0.0104135	-0.00186239	-0.00378788	-0.00843672	-0.0026915
ETNK2	-0.0142876	0.00145331	0.0120216	0.0145002	0.0353345	0.0140222	-0.00231042	0.00303528	0.00727995	0.0116988	0.00758682	0.00248152	0.00386528	0.00978037	0.0109037	-0.0223535	-0.0163912	-0.0247932	0.0154976	-0.00580975	0.0388709	0.00832671	-0.00612342	0.0632849	-0.0394472	-0.00264312	0.0252292	0.0130095	0.0292503	0.0136302
NUCKS1	-0.00175197	0.00269236	-0.000513322	-0.0358521	0.0206301	-0.00792407	0.00421801	-0.00979903	-0.00361667	-0.025296	-0.0021005	-0.0374653	0.0214773	0.0072929	0.00363522	-0.0705859	0.038977	-0.00200232	-0.00865268	0.00731733	-0.000587008	0.0181498	-0.0289364	-0.00180858	0.00876805	0.00445727	-0.0274666	-0.00252994	-0.0536511	-0.0101245
RAB29	-0.00802423	-0.00567913	0.02417	0.0114293	0.0762867	-0.0027315	-0.0142038	0.000473832	0.0287852	0.00702226	0.00637032	-0.000746571	-0.0131066	-0.00454261	-0.00193763	0.0152838	-0.0197998	0.0268519	0.00397358	-0.00245604	0.00686846	0.0241725	0.0151255	0.0209999	0.0221039	-0.0111836	-0.0184033	0.0153339	-0.00378791	-0.00697521
CD46	-0.00757008	0.00550106	-0.0026771	0.00784798	-0.020061	0.0111799	0.0225946	0.0214901	-0.0104889	0.0463481	0.00329831	0.0131937	0.038396	0.0125447	0.00928066	0.0101944	0.0123713	0.000618508	-0.0699484	-0.0095329	-0.0223716	-0.0014441	-0.0111218	0.0100463	0.00363645	0.00437999	-0.00903229	-0.0201292	-0.0123378	0.0127055
G0S2	-0.0258133	-0.00399715	0.0778989	-0.0350527	-0.0217284	0.0175802	0.0345655	0.0102165	-0.023965	0.0435099	-0.00599466	0.00304301	-0.0143161	0.0286892	-0.0520065	-0.030323	0.0814839	-0.0353561	-0.0294085	-0.0111553	0.0311842	-0.0188258	0.025334	-0.0299351	0.0042697	0.00522833	0.00659355	0.0105689	0.0101543	0.00078994
NENF	-0.0118026	0.0033961	0.0107893	0.00366792	0.026188	-0.00829265	0.00822195	-0.0189424	-0.00580392	-0.0146245	-0.00684794	-0.0110707	0.00380034	-0.0170531	0.0186299	0.00399801	0.00951714	5.01004e-06	-0.0449679	0.000231093	0.0633647	-0.000286067	0.0197202	-0.0199676	-0.00600124	-0.00913934	-0.0279012	0.016816	0.0103235	-0.0256707
LYPLAL1	-0.0154289	-0.00227739	0.0205301	-0.00352482	0.00470977	-0.00793407	0.00600381	-0.00810565	-0.0126273	0.000796023	0.00483211	-0.00678946	-0.0106931	0.00737568	-0.0163986	0.0227101	-0.0097572	0.0123016	-0.00221278	-0.00510482	-0.0035371	0.0033838	0.0663302	-0.0364714	-0.00807915	-0.00416015	-0.000313585	-0.00911914	-0.00566873	0.00854269
C1orf115	-0.0140432	0.00646808	-0.0010223	0.00346174	0.0443766	0.00814375	0.0102323	-0.00783656	-0.00700431	-0.00761758	-0.000444778	-0.00736664	0.0270897	0.00699266	-0.00258192	-0.0212741	-0.00608014	-0.00311823	0.00935883	-0.00560221	0.0103059	0.00347667	-0.00879619	-0.0205562	0.0128953	-0.027016	0.0102506	-0.0248531	0.00640339	0.0141125
MARC2	0.00767437	0.00168791	0.0442386	0.000738282	-0.0127016	0.0497908	0.012143	0.0079261	-0.0111847	-0.00807278	-0.00384037	-0.00056139	0.00273204	-0.000807261	0.000157801	-0.00632951	-0.02975	-0.0132553	-0.0199025	-0.00670394	0.0014659	-0.0308877	0.0102973	0.00745672	-0.0153697	-0.00598256	0.0144229	-0.0183696	0.00989517	-0.00663752
SRP9	0.0024834	-0.00907027	0.00488226	0.0159157	-0.00854504	-0.000897818	-0.0217458	0.00362368	-0.000751	0.0104475	0.0173028	-0.0114948	0.00246288	-0.00881987	-0.00267866	-0.0202243	0.0271979	0.00207511	0.0117693	0.0646801	-0.0199483	-0.00120005	0.0608978	-0.000278699	0.00373591	-0.00324894	-0.0189773	-0.0159497	-0.00518922	0.0128589
H3F3A	-0.00133743	0.0049134	0.000594323	-0.0316797	-0.0114559	-0.0219099	-0.0248563	0.0131847	0.0284823	0.0156235	-0.00845438	0.0645045	0.0142092	-0.018708	0.00306839	-0.0600929	-0.0137522	0.0149411	-0.00487506	0.0131737	-0.00136355	0.019153	0.00675708	0.0211434	0.0305275	0.0217277	0.0100029	0.00329195	-0.0267027	-0.0163936
ARF1	0.00618632	-0.00919498	-0.00130616	0.00388014	0.0309198	0.00222286	-0.0203782	0.006671	0.0125268	0.0068412	0.0147494	0.0123435	0.0183513	0.00576676	-0.0148602	-0.012275	0.010591	-0.011103	-0.01987	-0.00701534	0.0271458	-0.00954179	0.0200794	0.00401452	0.00592676	0.0238678	0.00927623	0.0137997	-0.0261573	-0.00740294
MRPL55	-0.0147856	-0.000895866	-0.00318498	-0.00217286	0.00301283	0.00391685	0.00740754	-0.00816627	0.00529504	-0.00253689	-0.0102104	-0.000784516	0.0067438	-0.0201418	0.00823194	-0.00866293	0.0185291	-0.000509698	0.0113877	0.00875999	0.0348011	0.0114094	-0.00632793	0.0103687	-0.00379905	-0.00561668	0.0175243	-0.036254	0.0268033	0.00477794
GUK1	-0.0188309	0.00384493	-0.00126892	-0.031491	-0.0088453	-0.00390106	-0.0198688	0.00571307	0.034858	0.0172522	0.0253697	0.00375599	0.0612278	-0.00283236	0.0148229	-0.0170313	0.00105635	0.0298321	0.00946001	0.0137653	0.0449759	0.00521226	-0.0221102	0.000520174	-0.0252545	-0.0069705	-0.0637256	-0.00344041	0.00876558	0.0251846
RAB4A	0.00413844	0.00186706	-0.00696796	0.00798817	0.00140336	-0.0101715	-0.0060212	-0.00668696	0.00800522	0.00075623	-6.6974e-05	0.00281546	-0.00801471	-0.00311442	0.00100245	0.0130449	-0.0116315	-0.00220882	-0.0113842	0.00896518	0.00827114	0.0168066	0.00123943	0.00631032	-0.00202893	-0.0156985	-0.0208547	-0.0619646	0.0102757	-0.0133914
IRF2BP2	0.0239997	0.00457005	0.0227234	0.00546807	0.0422322	-0.000121707	0.00949487	-0.0188575	-0.00672868	-0.00908977	-0.0144175	-0.0112606	0.0304746	-0.00135476	-0.0161037	-0.00412388	-0.0576032	0.0544672	0.0073859	-0.00170054	-0.0159179	-0.0119736	-0.00129267	0.00361602	0.0167535	0.0463548	0.00316339	-0.0282684	0.0179008	0.0344277
TOMM20	0.00142717	0.0274009	-0.0185681	0.0123856	0.0197718	-0.00595935	0.00687156	-0.000804216	-0.0165743	0.00483516	-0.00112194	-0.00108477	0.00434811	-0.00411832	0.00176753	-0.0592617	-0.0219676	-0.0217622	-0.0280521	0.0504424	-0.0251656	-0.0263238	-0.00225261	0.0106503	-0.0036313	-0.00580157	-0.0358905	-0.0171601	0.0200705	0.0020115
FH	-0.0287114	-0.00293952	0.00387672	-0.0102979	-0.0194019	-0.00266063	-0.0068649	-0.00282668	-0.00803537	0.00235987	0.00300653	-0.00268751	-0.00758506	0.00282309	-0.00156991	-0.00282556	0.0130424	-0.00900235	-0.0075226	-0.00659649	-0.0161396	-0.00688745	0.0112633	0.0257744	-0.00202064	-0.00650913	0.0378941	-0.0503835	-0.0192684	-0.00742694
COX20	0.00017739	-0.00517254	-0.0392991	0.00535926	-0.00217335	-0.00174578	-0.00483597	-0.00778539	-0.000679537	-0.00758696	-0.00286571	-0.00267207	-0.0176799	-0.0612829	0.0403408	-0.0115509	0.0343202	-0.0132919	-2.26553e-05	0.0633915	0.0181603	0.0164412	0.00167785	0.0284613	-0.0297277	-0.0282299	-0.0666814	0.00214948	-0.0346971	0.00369798
HNRNPU	0.0113883	-0.00472665	-0.00717772	0.0156353	0.00699721	0.00434451	0.0512268	-0.00555681	0.000551006	-0.0103974	0.00551221	0.00913899	-0.0186867	0.0195262	0.00775859	-0.0114634	0.0228219	0.00807405	0.00352166	0.0403536	-0.0135502	0.00536248	-0.00744526	-0.00519842	0.00467397	0.00695712	-0.00126202	0.0164111	-0.0708658	-0.000479369
SH3YL1	0.020717	0.00940308	0.0208466	-0.0300596	-0.00833436	0.0136143	0.0280379	-0.0045772	-0.00843137	0.00654295	0.0104295	-0.0107993	0.00209713	0.0424742	0.00567174	0.0102554	-0.026448	-0.0305211	0.0210264	0.0221633	-0.0230407	0.0142357	0.0072907	-0.0308663	-0.116913	-0.00972393	-0.014848	-0.00711938	0.0144757	0.0239206
ACP1	0.005914	-0.00287683	-0.00352332	-0.0001152	0.0103188	-0.00102109	-0.00272568	0.00296591	0.00638835	-0.00169316	0.00563139	-0.00884903	-0.0137219	-0.00305902	-0.0119662	0.00171984	-0.00984153	-0.00809521	-0.0117903	-0.00532772	0.0248124	-0.0034019	0.0426435	0.0122211	-0.0149921	-0.0022597	-0.00406758	-0.00858229	-0.00690681	-0.0212256
LINC01874	0.00908501	0.00820424	0.0518922	-0.00374784	-0.00679322	0.0018953	0.0190419	-0.00383088	0.00391697	0.000567725	-0.015508	0.0014163	0.00472396	0.0162522	0.0125861	-0.0132131	-0.0518782	-0.100354	-0.00260826	0.00283133	0.0249792	-0.0228358	0.00762533	0.0255066	-0.0321906	-0.0162414	-0.000831712	-0.00472027	0.0178908	0.0119485
ADI1	-0.0405247	-0.00815857	0.0499469	-0.0121389	-0.0107062	-0.00153795	-0.029425	0.0125884	-0.0103111	0.0150132	0.0136389	-0.00295277	-0.0053505	0.000478312	-0.00948366	-0.0453281	-0.0139915	-0.0169452	-0.00100318	-0.0134949	0.0124224	-0.0104361	0.0091581	0.0123023	-0.0302671	-1.82759e-05	-0.0194585	0.00447577	-0.0232649	0.00812219
RPS7	-0.0160506	0.106637	0.0164724	-0.0109613	-0.00796371	0.000488617	0.00887933	0.00671813	0.0039104	-0.0186926	-0.00379254	-0.000748255	0.00510879	0.00839949	-0.00506957	-0.00452667	0.00538079	-0.0204567	-0.000975631	-0.00757077	0.0196594	0.0205254	0.00384967	-0.00215151	-0.00817334	-0.00650823	-0.0123663	0.013787	-0.00665892	0.0027165
ID2	-0.0119161	-0.00512243	-0.000755329	-0.00925944	-0.00916614	0.0136091	0.0149175	-0.00740859	0.0792431	-0.0266455	-0.0185379	-0.00670054	-0.00237492	-0.0024726	-0.00453402	-0.0508518	0.0016241	-0.0536998	0.0176984	0.0318168	0.00220966	0.00964467	0.0145362	0.075206	-0.0687823	0.0129762	-0.0436467	0.0198627	-0.0141096	0.0360521
YWHAQ	0.0189333	-0.00921367	-0.0116041	0.0109312	0.00613194	-0.000999682	-0.0242547	0.0240756	0.00361214	0.0165773	0.0166961	-0.00887078	-0.00153452	-0.00938358	-0.021323	-0.0145687	0.0197208	0.00982119	-0.00377402	0.00270848	-0.000249415	0.0204944	0.0545578	0.0232705	0.00687238	0.00638904	0.0180271	-0.0142385	-0.0186151	-0.0224749
CYS1	-0.000214394	0.00841043	-0.040684	-0.00270165	0.0080974	0.0172976	-0.00856311	0.000421971	-0.0274167	-0.0567666	0.00417109	-0.00886355	-0.0203782	0.036511	0.0495693	-0.0311177	-0.00139525	0.0281463	0.0188657	0.0106557	0.0273486	0.000963918	0.0394293	0.00521059	0.00121171	-0.00482294	0.0212464	0.014397	-0.0173199	0.0994079
ODC1	-0.0679663	0.017109	0.00244486	0.0135535	-0.0059959	0.000367795	-0.00574161	0.0172623	-0.00998099	-0.0070103	0.00127398	0.0022129	-0.00127268	0.0323737	0.0136136	0.0193587	0.00531466	0.012729	-0.000540418	-0.00606572	0.00507032	0.0494891	0.046024	0.0336405	0.0672227	0.0191104	-0.0291821	0.00372931	-0.0186728	-0.0118725
PDIA6	-0.000952574	-0.00213842	-0.00229942	-0.00147541	-0.00921676	0.000816247	-0.00446134	-0.00343989	0.0158738	-0.00635629	0.00559269	0.00307106	-0.00108511	0.0157794	0.0154934	-0.001718	-0.00345981	0.00303619	-0.105658	-0.00969645	-0.0106488	0.0151607	-0.00591016	0.00715426	0.00247077	-0.00383176	0.00527866	-0.0186799	-0.0032194	-0.00333616
DDX1	0.00427161	-0.0031511	-0.00097659	-0.0110456	0.0162023	-0.00111277	0.00485888	-0.00314795	-0.00614104	0.00476315	-0.0079201	-0.00124451	0.00119152	-0.0353868	-0.00203721	-0.00437891	-0.0173942	0.00218849	0.00506093	-0.0153709	-0.00473017	-0.00611103	0.00633712	0.0116946	-0.00476232	-0.00952393	0.0374423	-0.00604479	-0.0471079	-0.0041365
LAPTM4A	0.00393605	-0.00373763	-0.017125	0.0224607	-0.010988	0.0426098	-0.00996198	-0.0104739	-0.0203582	0.00403674	0.00326642	0.00425738	0.0134269	-0.00832326	-0.00504482	-0.0217484	-0.0229881	-0.0100837	-0.0982987	-0.00307033	-0.01338	0.0528716	0.0314599	0.00785233	0.00298899	0.0144592	0.00672976	0.0249883	-0.00663146	-0.0238383
SDC1	0.01089	0.00939798	0.01245	-0.0232989	0.0173446	0.0770714	-0.0164535	0.0085891	0.00880747	-0.0195512	-0.000224944	-0.00302815	0.00834164	0.0455799	-0.00469272	0.0395082	0.0111005	-0.032002	-0.0187417	0.0120762	0.00588176	0.0024705	-0.0292031	0.0944509	0.00765377	0.011711	-0.0105004	-0.0251866	0.018225	0.00627404
RHOB	-0.010907	-0.00566997	-0.0273566	0.0243072	0.0443914	0.0124984	0.0127148	-0.0374955	-0.0238744	0.00736499	-0.0100636	0.054296	0.0281731	0.0134109	-0.0276069	-0.00682205	-0.0720718	-0.0226687	0.0173177	0.0307512	-0.0159807	0.0121668	0.0253914	0.0387796	-9.75072e-05	0.0942468	0.00365489	0.0454042	0.0248652	0.0187839
SF3B6	0.00756575	-0.00123668	0.00705436	-0.00673659	0.000994441	0.000651502	-0.00522857	-0.00138402	0.00538428	-0.0105029	-0.00244341	-0.00305762	0.0109883	0.00299635	-0.0018742	-0.00283562	-0.00520545	0.0217894	0.00212444	0.0169811	0.00707468	0.0136637	0.0711621	-0.010711	0.00648369	0.00561984	0.0199974	0.0123372	0.00107236	0.00440017
RAB10	0.00435645	-0.00777581	0.0113271	-0.000100292	0.0113973	0.00600058	-0.00584668	0.00488556	-0.00691559	0.014528	0.0060163	0.0547178	0.000458583	0.00127988	0.00303008	-0.00409017	0.00163008	-0.0130955	-0.000930107	-0.00408961	-0.00770243	0.00295902	-0.00100651	-0.0041966	0.0056315	-0.00946011	0.00341507	-0.034445	-0.0186152	0.0191271
HADHA	-0.00607588	0.00638744	-0.00480847	0.00850868	-0.0111189	-0.0078306	0.0186822	0.00139979	-0.021847	0.0390053	0.00678069	0.014172	-0.019753	0.017912	-0.00357417	0.0212242	0.0100165	0.0124793	-0.0359477	0.043269	-0.0103219	-0.0153118	-0.0136668	0.0348239	-0.0133524	-0.0261217	0.0138545	0.00930231	-0.0690966	-0.0400535
HADHB	-0.0137914	-0.00762868	-0.0114176	-0.0132669	0.00497837	-0.00842403	-0.0153527	-0.00671061	-0.0144815	0.0550648	0.00732145	-0.0134717	-0.00890359	0.020273	-0.0148962	-0.0205727	0.0120928	0.0278914	-0.00790196	0.072193	-0.0462256	-0.0240621	0.00204986	0.00773375	0.0111694	-0.0104001	0.033623	-0.0196824	-0.0105251	0.0034504
OST4	-0.00449813	0.0225689	0.00969672	-0.0383668	-0.0128194	0.00923663	0.014573	0.00437596	0.0238534	0.0135274	0.00729604	0.00660377	0.00550352	-0.0632325	0.0198891	-0.00929027	0.0143514	0.0011208	0.0165463	0.000526511	-0.00280617	0.0347135	0.0196426	-0.0480777	-0.00852959	-0.00693266	-0.0355583	0.0059697	0.0210796	0.037267
KHK	-0.0449676	-0.00301617	0.0254952	-0.0202377	-0.012378	0.03114	0.00341706	0.00664608	-0.00537784	-0.0105472	-0.00488268	-0.00204827	-0.00163152	-0.0151089	-0.00377605	-0.0141798	-0.0432282	-0.0176687	-0.0112582	0.00510651	0.0167676	-0.038602	-0.0345946	-0.0271979	-0.0170111	0.00542474	-0.000562449	-0.000192066	-0.00751902	-0.022082
ATRAID	-0.0209188	0.00560215	0.00880122	0.00406036	-0.0047048	-0.00620776	0.0024555	0.00573915	0.00676314	0.0251593	-0.00320173	-0.0031154	0.00792695	0.00487865	0.0119339	-0.00758982	0.00251475	0.00177498	-0.0543436	-0.00239872	0.0359551	-0.00235432	0.0180725	0.0270575	-0.00199068	0.0130916	-0.0127371	0.00117015	0.0133636	0.000640206
MRPL33	0.0246511	1.73351e-06	-0.00221536	-0.0280597	0.00419956	0.00243284	0.00178433	0.0187503	-0.0224698	-0.0210168	0.00408655	0.00302114	0.0162532	-0.0367621	0.0341449	0.00274088	0.01414	0.00244888	-0.00534985	-0.00305901	0.0114291	-0.0156499	0.0559329	0.0122862	0.0104432	0.00882749	-0.00715145	0.00653227	-0.00591819	0.00826382
PPP1CB	0.0235168	-0.00580472	-0.0101484	0.0175218	0.0375338	-0.00574849	-0.021914	0.0187753	-0.0160301	0.00222982	0.00931296	0.026813	0.00519099	-0.0108047	-0.0143854	-0.0189081	0.0172649	-0.00719638	-0.00290028	-0.00665438	-0.0149462	0.0189342	0.0328032	0.00682677	0.00715136	0.0125989	0.00272863	-0.0313639	0.00294146	0.0104099
YPEL5	-0.00636015	0.00343697	-0.00866294	0.0139365	0.0141901	0.00115722	-0.00267041	0.00294926	0.000462746	0.00619681	-0.000297893	0.00640051	-0.0101131	-0.0132307	0.0174285	-0.00620735	0.00652396	0.0258647	0.00685312	-0.0073566	-0.00310544	0.00466589	0.00608584	-0.0198219	-0.00123952	0.0221924	-0.00594069	-0.0438775	-0.00647796	0.000236673
DPY30	0.00391385	-0.00434453	0.00149134	-0.000435794	0.0022044	0.0043833	-0.00868344	0.00596534	0.00135025	0.000697425	-0.00860063	-0.002424	-0.00238028	-0.00144384	0.00183635	-0.0199117	0.00992958	0.00904643	0.00730678	-0.00143831	0.0213568	0.00354396	0.0457891	0.00745236	-0.0216364	0.0214845	0.0100312	-0.0295977	0.0226909	-0.0057196
LINC01320	0.000530858	-0.00769531	-0.0152299	-0.00450706	-0.0151633	0.00370143	0.108197	0.0157327	-0.0338183	-0.0407719	-0.0041803	0.00701381	-0.0517209	-0.0356985	-0.0571264	-0.0136092	-0.0235238	0.00210006	-0.0139194	0.00131838	-0.0128199	0.11525	0.018382	0.05807	0.0409414	-0.00704338	-0.0241436	-0.00538633	0.021905	-0.0473756
CEBPZ	0.00842168	-0.000123969	-0.0015149	0.00218948	-0.000204836	0.00296845	0.0221223	0.00054745	-0.00196818	-0.00205235	-0.000469002	-0.00149292	-0.00436577	-0.0250468	-0.00502529	-0.00790141	-0.0046216	0.00490725	0.00178971	0.00394879	6.637e-05	-0.0133974	-0.0173651	-0.00173767	0.00230909	0.000114544	0.00935842	-0.0402276	-0.0220327	0.00931191
GALM	-0.0387043	0.00267246	0.0160357	0.0282853	0.0590996	-0.0075733	-0.0114711	0.00646329	0.000752869	-0.000344158	0.00353571	-0.00733535	-0.00863135	0.00823869	0.00409367	0.0045519	-0.00342538	0.0015028	-0.0048498	0.0462289	0.01155	-0.0180856	-0.0193067	0.0106168	0.00885786	0.00370249	0.0191531	0.021109	-0.00568134	-0.00885947
SRSF7	-0.00619172	0.008796	0.0030396	0.00515856	-0.0171797	0.00586452	0.0508078	-0.00415131	0.0412615	-0.0168964	0.00397407	-0.0305197	-0.012663	0.0091025	0.00465843	-0.0155447	0.017856	0.000114105	-0.00168927	-0.0106126	0.000391567	-0.00889736	0.0158832	0.0017671	0.0172576	0.0831993	0.00597572	-0.0168859	0.00639143	-0.00994133
MORN2	-0.0482927	0.0110963	0.00016791	-0.00596203	-0.00243853	0.00910794	-0.000785504	-0.00844184	-0.0012346	-0.00960304	-0.00857579	-0.00449394	-0.00232148	0.0352418	0.0169435	0.0171716	0.00496071	0.035989	0.00821532	-0.00243519	0.0210439	0.0301374	0.0609481	-0.0119983	0.0240723	-0.0107674	-0.0294705	-0.00232891	-0.00180633	0.0205505
COX7A2L	0.00743705	0.00682135	0.00510021	0.00129307	-0.000976834	0.0146803	-0.0059652	0.0165153	-0.0142746	0.0316841	0.0208711	0.00290377	-0.00216293	-0.000600851	-0.00872737	0.00534741	0.0234189	-0.0228942	0.0049312	0.0475633	-0.00540867	-0.00573973	0.0528721	0.0125251	0.00665041	0.00761456	-0.019435	0.00992675	0.000682585	0.000231253
HAAO	-0.0665446	0.00506438	0.000368011	0.0256716	0.0261113	-0.0134295	-0.00125514	-0.00150102	0.00237524	0.000378467	-0.00548827	0.00163688	-0.00165376	-0.00126091	0.00255355	-0.0296289	-0.00287224	0.0110661	-0.0161224	-0.00265384	0.0223005	-0.017935	0.00115104	0.0152249	0.019156	-0.00472403	-0.00336774	-0.0266243	0.0294984	-0.000870749
ZFP36L2	-0.00112279	0.0296143	-0.00371775	0.0244253	0.0285925	0.0166236	0.0140137	-0.00581285	0.0812558	-0.036163	0.0100744	-0.0295809	-0.0305019	0.0051771	0.0123824	0.00997326	0.0228854	-0.0276316	0.0164473	0.0302321	-0.0314463	-0.00904399	0.00605026	0.0427329	-0.00130637	0.0809691	0.0271366	0.0072141	0.00838646	0.0212849
LRPPRC	-0.0236227	0.00228758	-0.00039241	-0.00495496	0.0300786	0.0103856	0.00809727	-0.00612209	-0.0133078	-0.000672013	-0.00165817	-0.00125678	-0.00787368	-0.0140821	0.00716414	-0.00379784	0.0165766	-0.0147289	-0.00437475	-0.0161382	-0.0181419	-0.0124929	0.00412713	-0.00667691	0.00568122	-0.0220603	0.0227456	0.000362148	-0.0609099	0.000174139
SLC3A1	0.0172345	0.0065493	-0.0624995	-0.00336806	0.0100111	0.116719	0.0103769	-0.00120564	-0.0131843	-0.0246862	-0.00649443	-0.00650348	-0.028289	0.0165364	-0.0280169	0.0073671	-0.0291485	0.0161224	-0.0480555	0.0384854	-0.0122799	-0.00143789	-0.00741103	-0.0192526	-0.0107819	-0.0288181	-0.00898135	0.0145189	-0.0232211	0.00262052
CALM2	0.0104878	-0.00697208	-0.0316847	-0.0312901	-0.0107128	-0.0110926	-0.00340429	-0.000178429	-0.0213057	0.00356331	-0.00405396	0.0482615	0.00187314	-0.0170845	-0.00552365	-0.0845785	0.0389241	-0.0197905	0.000992985	0.0220053	-0.0247188	0.00684837	0.0118424	0.00708697	0.00836336	0.00709846	-0.000854694	-0.0126787	-0.0236809	-0.00305433
EPCAM	-0.0064198	0.00438653	-0.00225897	-0.00948456	-0.0063835	-0.00425944	0.0181783	0.0153723	-0.0215147	0.0516103	-0.00995185	-0.0118908	-0.0386644	0.0116377	0.0901646	0.0109345	0.00398257	0.0120402	-0.0974995	-0.0086057	-0.0146801	0.0366598	0.00530593	-0.00608941	0.0147748	-0.00445029	-0.00469105	0.00698835	-0.0054132	-0.00381782
PPP1R21	-0.0102758	-0.000811348	0.0198278	0.0016548	0.00503472	-0.00211728	0.0109828	-0.00219403	-0.00417415	4.67473e-05	-0.00312603	0.0038632	0.00073493	-0.00816084	0.00277516	0.0172991	0.000948829	-0.0274258	0.00753066	0.000276198	-0.00960293	0.0110864	-0.00914673	0.00390351	-0.00701374	-0.00182679	-0.011337	-0.0447909	-0.0200974	0.000323793
SPTBN1	0.00568366	-0.00240183	0.00575719	0.00335186	0.00490546	-0.0212182	0.0235543	0.0053623	-0.0190215	-0.00123706	0.0101912	-0.0250951	0.140801	0.00820813	-0.0112341	0.0189846	-0.0112812	0.0114154	-0.0515852	-0.00579833	-0.0185767	0.0184064	-0.0104825	0.0274511	-0.0192383	-0.0296495	0.0103534	0.00467188	-0.0173848	0.00703872
RTN4	-0.00881669	-0.00968668	-0.0249888	-0.0155745	-0.0069428	0.0418285	-0.0067832	0.000222937	0.00205658	0.101842	0.00158165	0.00889816	0.00633628	0.00531757	0.0251185	-0.050303	-0.00231077	0.0157278	-0.0907181	0.0196485	-0.0179185	-0.0100011	-0.0182528	0.00502917	-0.00516602	0.00261123	-0.049871	0.00263222	0.0121032	-0.0318712
RPS27A	0.00753963	0.120463	-0.00643524	-0.00259499	0.0208988	-7.59954e-05	0.00228498	0.00609932	0.0154535	-0.0288248	-0.00810916	-0.0255376	-0.00313991	0.027121	0.0165285	-0.0275119	-0.0158342	-0.00606669	-0.0154796	-0.00320373	-0.015151	-0.0256102	0.0331687	-0.0140907	-0.00916609	0.0109943	-0.00856295	-0.00272816	0.00482988	-0.00932317
CFAP36	-0.00240786	0.00967003	-0.00252501	0.00951225	0.00149543	0.002021	0.00310084	0.010058	-0.0151611	-0.0215356	0.00213039	-0.00647446	0.015768	-0.000532532	0.0114354	-0.00258499	-0.0100827	-0.00103981	-8.81061e-05	-0.00486856	0.023196	0.00523414	0.0141179	0.00621229	-0.0135631	-0.00812774	0.00683343	-0.0252724	-0.00358807	-0.000872655
PPP4R3B	-0.00145887	0.00234064	0.00955919	0.012688	0.0134032	0.00565233	0.0106418	0.00540837	0.0047181	0.000758527	-0.00518559	0.000927172	0.000611095	-0.000644639	-0.0050352	-0.013515	0.0069932	-0.00426024	0.00317868	0.00389348	0.00206545	-0.00491771	-0.0138221	0.0107161	-0.00298319	0.00156236	-0.0181076	-0.0482299	-0.0099206	0.00530869
CCT4	-0.00364814	0.00470936	0.00163598	0.00656413	0.00810824	0.00116795	-0.00561807	0.00261569	-0.00558737	0.0185154	0.00235091	0.00586784	-0.00428391	0.0128092	-0.0098782	-0.0166142	0.0184531	0.00419043	0.00432388	-0.012534	0.0105663	0.00940165	0.016558	0.00333256	-0.0182728	0.0154374	0.0261814	-0.0218245	-0.0156974	-0.00463762
COMMD1	-0.0111143	0.00378446	0.00121072	-0.0130427	-0.00902201	0.000260983	0.0149125	-0.00895318	0.00702908	0.00188961	-0.00826741	-0.00188863	0.00512042	0.0188326	0.00422911	0.0114919	-0.00290424	-0.00800199	0.0103905	0.00317109	0.0256623	0.0241073	0.0128803	-0.00808477	-0.00728585	-0.00551771	0.0197794	-0.0362847	0.0239288	0.00729831
MDH1	-0.0197663	-0.0127256	0.0182262	-0.0614143	-0.00976464	0.00152862	-0.0127396	-0.00293109	0.00366968	-0.00159899	0.00991424	-0.0139689	-0.0160978	-0.00331328	-0.0144928	-0.00611732	0.00450318	0.0263974	0.00232928	0.0114664	-0.0625904	0.0112958	0.020442	-0.0276802	-0.00909147	0.0140125	0.0225981	-0.0272775	-0.00714669	-0.00444044
UGP2	0.0133352	-0.002853	0.012789	0.0173593	-0.00850265	0.000391593	-0.00446521	0.00561318	0.00588549	0.011967	0.0134079	-0.00955596	-0.0103193	-0.00254631	-0.0105453	0.00577635	-0.00284416	-0.00913162	0.0086605	0.0309737	-0.0151255	0.00363694	0.0352983	0.0334201	-0.0488739	0.0079125	0.0173045	-0.000426964	-0.0309903	0.0121988
AFTPH	-0.000271387	-0.00129168	-0.00835691	-0.00232196	0.0452673	0.00235494	0.00859535	-0.00295389	-0.00328838	-0.010642	-0.0058402	0.00853751	-0.0117168	0.0144352	-0.00674038	0.00848061	-0.00429729	0.0111435	0.00245638	-0.00408995	-0.000905002	-0.00942676	0.0020335	0.00151877	-0.013722	0.00277665	-0.0170079	-0.0224195	-0.0264151	0.00394238
RAB1A	-0.00838369	-0.00584559	0.0213392	0.00608637	0.0283754	-0.00686657	-0.0175944	-0.00770169	-0.00314401	0.00220952	0.00858112	-0.00730104	0.00670425	-0.00348738	0.00134686	0.0203583	-0.00410462	0.0137526	0.00208274	0.0217097	-0.00852321	0.000865389	0.0310274	0.0309985	0.0140184	0.00506628	-0.0116882	0.00446047	-0.0310576	-0.010239
ACTR2	-0.00114755	-0.00288827	0.000333658	0.00694734	0.0425123	-0.00168583	-0.00831187	-0.0168351	0.0453962	0.00747154	-0.00184318	0.0495174	0.00141144	-0.00288283	0.00526891	0.00303699	0.00445261	-0.0113977	0.000635768	-0.0124107	0.00124835	0.00194605	0.0131839	0.00768611	0.000426092	-0.0124858	-0.00587342	0.00754065	-0.0280043	0.0100728
C1D	-0.00640426	-0.00146404	0.00961227	-0.0104033	-0.00600618	0.000918125	0.00595494	-0.00361413	-0.00179087	-0.0053192	-0.00191516	0.00330216	-0.00570913	-0.00942149	-0.00094333	-0.00428134	-0.000389765	-0.00422807	-0.00215639	-0.020066	-0.00819463	-0.00551775	0.0599024	-0.00710149	0.000809398	-0.00638424	-0.0059696	-0.035175	-0.0045486	-0.00403174
AAK1	0.00710142	-0.00188276	0.014386	0.0109933	0.0093559	-0.00053661	0.0665548	-0.0031095	0.0393722	-0.0374176	0.00943116	-0.0362816	-0.0257651	-0.0377274	0.0430403	0.0176228	-0.00117474	-0.0343292	0.0083891	0.00345245	-0.0140093	0.00358238	0.0117794	0.00439684	-0.0117761	0.0128854	0.0341583	-0.0133302	0.00981931	0.0169981
ANXA4	0.0555772	-0.00382771	-0.036685	0.00496442	-0.00252142	-0.00592776	-0.0127818	0.0102873	-0.0123723	0.100083	0.00180924	0.000870684	-0.0177674	0.00213612	-0.0236969	-0.000133849	-0.077326	0.0149442	-0.00878669	-0.000683617	-0.0212119	0.0583388	0.0393932	-0.0224268	-0.0458829	-0.00291911	0.0564627	0.00431841	-0.0211649	0.0123322
PCBP1	0.0157869	-0.00577441	0.00773164	-0.00860991	0.0735679	-4.11758e-05	-0.0171341	-0.00477534	0.027048	-0.00512023	0.00288749	0.0124775	0.00601226	0.0141047	-0.00666291	-0.0182761	-0.0200067	-0.0020978	0.0102945	0.0618927	-0.0286463	0.00192727	-0.014	-0.00913535	0.0214449	0.021405	-0.00920911	-0.00489515	0.0184524	-0.00102559
PCYOX1	0.00637859	0.0132772	0.0231115	0.00242273	0.0126636	0.097986	-0.0308187	0.00725202	0.00123512	0.000221962	-0.00602308	-0.00690419	0.0343308	0.0147776	0.0212565	0.0203077	0.00442738	0.0212101	-0.026358	-0.00940686	-0.000391688	-0.00744138	-0.00677639	0.00981821	0.0184813	0.00444677	-0.0109239	0.000466967	-0.015136	0.0349914
SNRPG	0.021537	-0.00245508	0.0372119	-0.0160258	0.00220014	-0.000444808	0.0137112	0.00487205	0.00488301	0.00189832	-0.00947634	0.00901727	-0.00437093	-0.0326412	-0.000141233	0.0057373	-0.00357833	9.91422e-05	0.000618192	0.00583287	0.00989636	-0.0204241	0.0644481	-0.0183449	-0.0111213	-0.00116253	0.0150975	0.0205458	-0.00705515	-0.0151816
CCT7	-0.00804583	0.00265966	-0.00672657	-0.00437758	0.00289496	0.00282215	-0.00761645	0.00162901	0.00239702	0.0122706	-0.0028238	-0.00327509	0.00507349	0.00336264	-0.000827148	-0.00631999	0.00195804	-0.000870442	-0.00361498	-0.00887947	0.0128599	0.00508419	0.011046	9.9147e-05	-8.68141e-05	0.00549109	0.0672904	-0.0149728	-0.00924866	-0.00885545
NAT8	-0.0447775	-0.000318055	0.0017566	-0.0205159	-0.0514584	0.11315	0.00538674	-0.00283014	0.0036877	-0.0101425	0.00468386	-0.00149281	-0.00858767	-0.00247276	-0.010337	-0.0256849	-0.0352943	0.0279257	-0.0122578	-0.0180383	-0.00090833	0.026688	-0.00708298	-0.0280564	-0.00377573	-0.0128879	0.00452204	0.0116504	-0.00333317	-0.00479221
TPRKB	-0.025232	0.00828078	-0.00370733	0.00548323	-0.012141	0.00267241	0.0024288	-0.0114028	0.0017028	-0.00432295	0.00154626	1.1153e-05	0.023912	0.00669125	0.001257	0.00418559	-0.0149168	-0.012085	0.00253052	0.00306013	-0.000842713	-0.00979179	0.0229274	0.00603938	0.0176794	-0.00935884	-0.00965908	-0.0546671	0.0194254	0.00329019
BOLA3	-0.000120618	-0.000250304	-0.00493601	-0.0312162	0.00854057	0.00584108	0.0031604	-0.00924518	0.00309853	0.0115772	0.00641368	-0.0112019	-0.00298564	-0.0259996	0.00199779	0.0171247	0.0291815	-0.00556158	0.00193338	-0.0132443	0.0301347	0.000160066	0.0270437	0.00389648	-0.0198196	-0.0143676	-0.0236829	-0.023408	0.00818729	-0.00458501
MOB1A	-0.00588965	-0.00538374	0.0100265	0.00640602	0.029779	-0.00019987	-0.0188212	0.00143871	0.0118051	0.00725341	0.00736064	0.0348508	-0.00545621	-0.00784721	-0.000806235	0.0285295	0.00377421	0.000557277	0.00344149	-0.00572274	-0.0131798	0.00206562	0.0321615	0.013608	0.0142934	0.00925741	-0.0126392	-0.00958333	-0.0286065	-0.00355313
MRPL19	-0.023335	-0.00448355	0.00434919	0.000610864	-0.0101041	-0.00720832	-0.00159348	-0.0040362	-0.00576722	0.000566352	0.00544162	-0.00517924	-0.00533151	-0.0186706	0.0149736	0.0045398	0.0172607	-0.0127991	-0.00234947	-0.0116964	0.00499581	0.00301959	0.0292458	-0.00251407	-0.0162917	-0.0107486	0.0170239	-0.0185626	-0.0313342	0.00452615
SUCLG1	-0.0130192	-0.00311999	0.00645521	-0.0287616	-0.0122432	0.00173983	-0.0236739	0.00709825	-0.00477376	0.00321577	0.005415	-0.0103764	-0.00398038	0.0175151	-0.0006627	0.0127015	-0.0290301	-0.0222828	-0.00364189	0.00236234	-0.00518265	-0.0203358	0.0159251	0.0309531	-0.109977	0.00198596	-0.0146398	-0.0107564	-0.00120357	-0.0062548
TMSB10	0.0612741	0.0141672	-0.0193559	0.000366271	0.0102308	-0.011111	-0.00690094	-0.0350132	0.0637694	-0.0352153	0.00966009	0.0204519	0.034507	-0.019412	-0.0204494	-0.0159102	-0.00270599	-0.0187439	-0.00410629	0.0156535	-0.0194758	0.0678587	0.00398237	-0.0418706	-0.014836	-0.00994755	0.0240974	0.0038816	0.0179329	-0.0117316
TGOLN2	-0.00269825	0.00344537	0.00284679	0.0061331	-0.0121545	0.0552375	0.00738299	-0.00454596	0.0219124	0.0231716	0.00175872	0.0156754	0.0209695	0.0139242	0.0311235	0.017572	0.00356179	0.004561	-0.0447897	-0.00526577	-0.00259338	0.00711035	-0.0174658	0.0251212	0.00782622	0.0113662	-0.00499175	0.00530432	-0.0191473	0.029815
CAPG	0.018596	-0.000932565	0.0130334	0.00432548	0.00226085	-0.00623077	-0.0183132	-0.0213478	-0.00436845	0.0828258	0.00336893	-0.0100877	-0.028366	-0.00943926	0.056397	-0.0131032	0.0111316	0.0138781	0.00640074	0.0127865	-0.00493087	0.067239	-0.0010191	0.0132321	0.0198002	0.0153324	0.0504674	-0.0260786	0.0339937	-0.00446063
MAT2A	-0.0123287	-0.00230528	0.00383272	0.000160938	0.042606	0.0272875	0.0346008	-0.0321423	-0.000914173	0.00451108	0.00375358	0.00780029	-0.0226193	0.00323191	-0.00170711	0.010788	-0.0235422	-0.00304018	0.0322494	-0.00846088	0.00498568	0.0218286	0.0162691	0.0268466	0.0254655	0.0141539	0.00454955	0.0285913	-0.0145972	0.00729535
VAMP8	0.013071	0.00725334	-0.0138108	-0.0450831	0.0112236	-0.00864954	-0.00647091	-0.0465407	0.0294538	0.0190838	-0.00147876	0.00222098	-0.0343935	0.0153913	0.00130183	-0.00028618	-0.0441204	-0.0221699	0.00203893	0.0278492	0.0103167	0.0471599	-0.0124611	-0.0472308	-0.00490528	0.00214968	-0.0180007	-0.00171031	0.0141058	0.0183974
RNF181	-0.0123921	-0.00015601	0.00462242	0.000854724	-0.0165476	0.00596354	0.00301726	-0.00897755	-0.00170787	0.00277613	-0.00126519	0.00690519	0.00143752	-0.00395697	-0.0123087	0.0282677	-0.015042	-0.00207347	0.00585356	0.0303994	0.0447427	0.00682368	0.0157546	-0.0283553	0.00542301	-0.00322233	0.0161141	0.0177698	-0.0209605	0.0105087
GNLY	0.00121633	-0.0292957	-0.0196207	-0.0221356	0.0114606	-0.0114324	-0.010934	0.0364773	0.245749	0.00758993	-0.0134155	-0.0614345	-0.0393645	0.00991909	-0.00669846	0.00759197	-0.0449149	-0.00278507	-0.0282666	-0.0151896	0.0630623	0.0110721	0.000617252	0.013219	0.0063713	-0.0250244	-0.060249	0.0212216	-0.0298824	0.00405743
IMMT	-0.00912849	-0.0016966	0.00328312	-0.0207141	0.00655397	-0.00898283	0.00328838	-0.00412838	0.001469	0.00357331	-0.000357167	-0.00349731	-0.0095937	0.0167117	-0.00936319	0.00764005	-0.00254661	0.00589044	-0.021942	-0.00606524	-0.0131194	-0.0178229	0.00794772	0.0332398	-0.00136649	-0.00955459	0.0335686	-0.0206268	-0.0386051	0.00234063
CHMP3	-0.000707769	-0.00133761	0.00295859	0.0108192	0.0155919	-0.00265097	-0.00776288	-0.0124804	-0.00832658	0.0104574	0.00230776	0.00124347	0.0239246	-0.0166853	-0.00035289	-0.0121681	0.000479823	-0.0205055	0.00316893	-0.00786408	0.0190151	0.00677364	0.0187108	0.00625196	0.00359266	-0.00662999	-0.0040422	-0.026683	0.00473963	0.000526555
FABP1	0.0129252	-0.00387687	0.0452727	-0.0324827	-0.0401673	0.0146379	-0.0209029	0.00794154	0.00502048	0.00768171	0.0146521	-0.00130395	0.0155571	0.0177802	0.00597386	0.029121	-0.0332409	-0.00613056	0.00414628	-0.0188261	0.00234373	0.00624831	-0.0187076	0.0144246	-0.132696	0.0237987	-0.00376993	-0.00585595	-0.00036153	0.00120445
MAL	0.0149292	0.00832444	-0.0158312	-0.015145	0.00451505	-0.0527091	0.0124932	0.0255126	-0.0308235	0.0679271	-0.0103109	-0.0102768	-0.0280958	0.00419821	0.0311177	0.000311972	0.00766053	0.0174333	-0.0803218	0.00339075	-0.00677723	0.00203972	-0.0086214	0.0191287	0.00163393	0.00721345	-6.48982e-05	0.00868775	-0.000557856	0.0577685
MRPS5	0.0152168	-0.00300458	-0.0050543	-0.0270412	-0.00515559	-0.00181678	0.0356604	-0.00467324	-0.00938187	0.0271342	0.00122202	0.00340027	-0.0132339	0.00469686	-0.00220912	0.00505348	0.00320226	-0.015336	0.00224786	0.00209547	0.0149507	-0.0095545	-0.0242025	-0.00756784	-0.00108752	-0.00679945	0.0219155	-0.0415866	-0.00851652	-0.0138293
COX5B	0.00627691	0.00303699	-0.00709861	-0.105477	-0.011842	0.00224168	0.0019229	0.0107786	-0.0200885	-0.00458472	-0.00235045	0.0119334	0.00907822	-0.0227941	-0.00105002	0.0101403	0.00455936	0.00607171	-0.00130265	0.00314992	0.0322029	-0.0177074	-0.0201668	0.0119017	-0.0023384	0.00147626	0.0329831	0.0164198	-0.00264069	0.0234863
COA5	-0.00570469	-0.00386519	0.00663695	-0.000752769	0.00497404	-0.00134212	-0.00385858	9.98185e-05	0.00492164	-0.00062307	0.00417054	0.000867595	0.00180773	-0.0117934	0.00414026	0.00501639	-0.0130177	-0.0117658	-0.000215567	0.00343367	0.0180155	-0.00701003	0.0224558	0.0071184	0.00863692	-0.00816181	-0.0147529	-0.0393044	0.0192464	0.00305651
EIF5B	0.000156437	0.00808932	-0.00908412	-0.0147639	0.00577581	0.00171099	0.0513449	-0.00833458	-0.00318083	0.00180342	-0.00761427	0.00251914	0.0137678	-0.0136618	0.0313481	-0.0129518	0.0169522	-0.010976	-0.00367858	-0.0141519	-0.00493517	0.0136431	0.00190989	-0.0170548	-0.00873164	-0.0238401	0.0324615	0.00823612	-0.041678	-0.00860433
RPL31	-0.0147402	0.063201	-0.00806451	0.00759889	-0.0133125	0.0110845	-0.0217174	-0.00897999	-0.000460041	0.0184178	0.0175505	-0.0111344	-0.0178625	-0.0714427	-0.000774016	0.0214122	-0.00145982	-0.0325795	0.0254428	-0.0125608	0.00452222	0.0395865	-0.0306239	0.0139523	0.0371396	-0.00621528	-0.0158047	0.00213029	-0.0472523	0.00443265
SULT1C2	0.000900519	-0.0115071	0.0181582	-0.00440161	-0.00288895	-0.0193219	0.0745946	0.0105077	-0.0232524	0.0315931	0.00910083	-0.00092459	-0.0304151	-0.011885	-0.027075	0.0207226	-0.00511828	-0.00195533	-0.00745666	0.0062605	-0.0042126	0.010645	-0.00604082	0.00829513	-0.0266442	-0.0142729	0.0068819	-0.0308335	0.0318889	0.0514826
GCC2	0.000490834	0.00509337	0.0031909	0.0148434	0.00482163	-0.0230245	0.0501314	0.00725906	0.0055339	0.000437055	-0.00170309	-0.0221915	-0.00946201	-0.00763521	0.000633307	-0.00405128	-0.00223162	-0.0060171	-0.0241453	0.000458043	-0.00295782	0.0214246	-0.000214906	-0.00351982	0.0117324	0.00099783	0.00601004	-0.00852188	-0.0307605	0.0119473
LIMS1	0.00682192	0.00933643	-0.00265776	-0.00519974	0.01197	-0.00546019	0.011802	-0.00960278	-0.020074	0.0821264	-0.0131778	0.0562621	-0.0063714	0.00195553	-0.00557756	-0.00176094	0.00587696	-1.0655e-05	-0.000548217	-0.00437449	-0.0263705	0.00154154	0.00372226	0.00068318	-0.00926647	0.0132117	-0.00151355	-0.0339778	0.00416284	-0.0166205
SMIM37	-0.00124975	-0.00376038	0.0105176	-0.0186624	0.00209885	0.011113	-0.00405869	-0.00778736	0.00599764	-0.00366411	-0.000521691	-0.00831235	0.010143	-0.0530919	0.00204331	0.0213759	0.016335	-0.012728	0.00515843	-0.0057366	0.0137884	0.00770227	0.00100297	-0.00475345	0.000686583	-0.00159458	0.0109405	-0.0395071	0.0171888	-0.00268689
CHCHD5	-0.000765348	0.00230382	0.00775291	-0.0142355	0.00256726	-0.00278387	0.00879669	-0.00117271	0.00501908	0.000300464	-0.00911188	0.00907011	-0.00111766	-0.0259974	0.00858847	0.0079326	0.0100471	0.00198148	-0.00144447	-0.00638386	0.0458279	0.00669552	0.00511041	-0.00925071	-0.0226855	-0.00879392	0.00305779	-0.013736	0.00954804	-0.00136609
PAX8	0.00794619	-0.0137338	-0.00422624	0.00101453	0.0184578	0.0201111	0.0924647	0.0261431	-0.0375007	0.0139732	0.0173868	5.21586e-05	-0.0451672	0.000918092	0.0495848	0.00242542	-0.0243952	-0.00241444	0.0102621	8.36261e-05	0.0177787	0.053107	-0.00673428	0.0166801	0.0395566	0.00852649	-0.0171074	-0.00689535	0.0238292	-0.0584258
ACTR3	0.0138266	-0.00588605	-0.00892546	0.0117439	0.00338587	-0.00118143	-0.00782234	0.0210719	0.039821	0.0310202	0.00143927	0.054833	-0.0107706	0.00363171	-0.0124323	-0.00559515	0.00525723	-0.00599851	-0.00511977	-0.00633303	-0.012938	0.00964744	0.00337812	0.000616198	-0.00966809	0.0013941	0.00672982	-0.0462149	-0.0155394	0.00232145
DDX18	-0.00280458	0.00238125	0.00394324	0.00779983	-0.0197802	0.00852157	0.0247682	-0.00534883	0.00219628	-0.00133739	-0.00184642	0.00578788	0.0111662	-0.0171569	-0.000158088	-0.00934138	-0.0111328	0.00552855	0.00904831	-0.00200408	0.00491607	-0.0266731	0.0149192	-0.0145071	0.0146983	0.0112199	0.0183237	-0.0189765	-0.0328359	-0.00484463
DBI	-0.0089781	-0.00385147	0.00798988	-0.0480436	-0.0235622	0.00439927	-0.0162135	4.85411e-05	0.0313215	0.0316908	0.00442056	2.51799e-05	-0.00834903	-0.0070493	0.0151907	0.00125597	-0.0444626	-0.00806222	0.00705587	-0.0152241	0.00604663	0.027198	0.0315682	0.00211764	-0.0451155	-0.00646661	-0.0140774	0.0036942	-0.000449007	0.000613205
TMEM37	-0.00379373	0.00523239	0.0319637	-0.00798925	-0.0045978	0.0410354	0.0136848	-0.0112226	-0.00374814	-0.0348213	-0.000467136	-0.00874344	-0.0139196	0.0204952	-0.0257702	-0.0102995	-0.0154128	-0.0135288	-0.0364944	-0.0106303	0.0177652	0.0100584	-0.00334327	0.00400132	0.00837618	-0.00565642	0.012493	-0.0233019	0.0246979	0.0350448
RALB	-0.0193563	-0.00334544	-0.0139548	0.00340984	0.00604814	0.000116135	-0.00974347	0.00362587	-0.00609543	-0.000669361	0.00479828	0.0359294	0.0203029	-0.00553937	-0.00394506	0.0120365	7.05563e-05	0.00649782	0.00461336	0.0061607	0.0018593	0.0053395	-0.0155177	0.00541041	3.81686e-05	-0.00258744	-0.0173174	-0.0450251	-0.0115669	0.0073716
TFCP2L1	0.0170378	0.000580524	0.0408657	-0.00114168	0.000934801	-0.00632219	0.0439324	0.0128851	-0.019587	0.0816917	0.00157757	-0.00297523	-0.0119177	0.00815896	0.0344063	0.00277678	0.00163524	-0.0537362	0.0150661	0.00135173	0.0215875	0.00643391	-0.0172557	0.0387066	-0.0216439	-0.0164465	0.0164216	0.0106915	0.000552096	0.0929641
BIN1	-0.011757	0.00404367	0.014797	0.0203113	0.0185713	-0.0045357	0.00550685	0.000823401	0.0105451	-0.00348297	0.0114735	-0.0179599	-0.0237513	0.00430101	-0.0147944	0.0231205	-0.049138	-0.0636126	-0.0114111	0.00300583	0.0452055	0.0105154	-0.00135781	-0.00402253	0.028423	0.00962502	0.0277149	0.00702094	-0.000622327	-0.00445043
MAP3K2	0.00323317	-2.23434e-05	0.0127531	0.00822578	0.0270369	-0.00325064	0.0209095	0.0030764	-0.00116517	0.0138036	-0.00214949	0.0284042	0.00631556	-0.00197469	0.003205	0.0108572	-0.0107642	-0.00192809	0.00277511	0.00502746	-0.00993941	0.00725378	-0.0148821	0.0247522	-0.000241879	0.0106597	-0.014785	-0.0289796	0.00480401	0.00225769
MZT2B	0.0120687	0.0186535	-0.00540189	-0.0317978	0.00985271	-0.0060267	-0.00680673	0.0116528	0.00522072	-0.0351582	0.00919007	-0.0144714	0.0064358	-0.054426	-0.00738624	0.0145681	-0.0156086	-0.0117254	0.00312434	0.0272814	0.0117808	0.0248275	-0.0433907	-0.0401741	-0.00119856	0.024807	0.00243146	-0.00561563	0.00921381	0.00022853
PLEKHB2	0.00659621	-0.0104447	0.0237514	0.000320355	0.0526427	-0.00303207	-0.0232029	-0.000912229	8.15491e-05	0.0472628	0.0136532	0.00557491	-0.00672866	-0.00794171	0.000758893	0.017701	0.0154808	0.0234624	0.000161577	0.0117726	0.00587113	-0.00587705	0.00991066	0.0164333	-0.016283	0.0157935	-0.000840994	0.0141474	-0.012319	0.000602056
MZT2A	0.0197574	0.0168884	-0.00484389	-0.00781074	0.00652406	0.00469914	0.0101871	0.00591328	0.00305921	-0.0214686	-0.0043144	-0.0222158	-0.0103199	-0.0133731	0.00178036	0.0180141	0.00732138	-0.0124453	0.00382527	0.00198885	0.0284493	0.0129118	0.0186099	-0.0465655	-0.0216801	0.0184503	0.0219705	-0.0160099	0.0149273	0.0169691
ACMSD	-0.04899	0.00630255	-0.0045766	0.0167589	0.0257668	-0.0101738	0.003009	-0.00276837	-0.00544016	-0.000351471	-0.00449202	-0.00224524	-0.00632874	0.0110809	0.00123834	0.0141805	-0.0389779	0.00336802	-0.00481465	0.0424563	-0.0134896	-0.016665	0.0193677	-0.0121232	0.0150735	-0.0121649	-0.00903669	0.00771696	-0.00662668	0.000610381
UBXN4	0.00464259	-0.000215782	0.0101716	-0.00406837	-0.0103899	-0.00204338	0.02372	0.0103938	0.00457783	0.00501748	-0.00111575	-0.00273486	0.00105969	0.0105759	-0.00329453	-0.00637849	0.0103456	-0.0015966	-0.051994	-0.00481857	-0.00616054	-0.00185825	0.0152307	0.00798703	-0.00816064	0.0033416	0.00662652	-0.00338484	-0.0390202	-0.0132969
DARS	-0.00401249	0.00586195	0.00620543	0.00333143	0.019121	0.000451946	0.00990933	-0.00801826	-0.00273925	-0.00168244	-0.00502878	-0.00919035	-0.00675982	-0.00579074	-0.00128175	-0.00836821	0.0034085	9.105e-05	-0.0019303	-0.00868108	-0.0103502	0.0122112	0.00252431	-0.0112999	0.00149742	0.00218282	0.0143684	-0.0360757	-0.0135756	0.017844
CXCR4	-0.00195177	0.0456808	0.0230402	0.0371395	-0.00359912	0.00228338	0.0204183	-0.00250112	0.0745604	-0.042361	0.0116466	-0.00175183	-0.0678202	-0.0170925	-0.00238305	-0.00254783	0.0459694	0.00713939	0.00775992	0.0126746	-0.0593745	-0.0471636	-0.00105134	-0.0041867	-0.00212698	0.0498759	0.0546734	-0.0224101	0.0169195	-0.00342735
HNMT	0.00888677	-0.00193584	0.04287	0.0161585	0.0134935	-0.0120932	-0.000870725	-0.0124765	-0.0167162	-0.00372976	-0.00134653	0.00664185	-0.0238908	-0.00920826	-0.0123717	-0.0204576	-0.0190911	0.00954887	-0.0191513	-0.0163694	0.00228709	0.00719887	0.0434647	-0.0270591	-0.0435575	-0.00105945	0.0104751	-0.0103245	0.00370341	-0.00436246
MMADHC	-0.0145339	-0.00216537	-0.00228163	0.00432706	-0.00424342	-0.00305506	-0.00850877	-0.000785883	0.00106464	-0.000751398	-0.00734774	0.000847162	-0.00189867	-0.00775514	-0.00353533	3.96105e-06	-0.00579205	-0.0162185	-0.00437729	0.00407127	-0.00463153	-0.00190112	0.00511946	0.00853866	0.0162146	0.0085752	0.00241743	-0.052169	-0.0186766	-0.00466143
PRPF40A	-0.000357133	0.0039693	0.00727196	-0.0129072	0.0191047	-0.0017655	0.0302817	-0.00695676	0.0070424	0.00376565	-0.00830971	0.0150571	0.00584504	0.0147038	0.00398568	-0.00286667	0.0091603	0.00312785	-0.00325493	-0.0159497	-0.00790951	-0.00376501	0.00204211	0.00192762	-0.0115893	0.00234715	0.0177602	-0.016392	-0.0211701	-0.0152849
UPP2	-0.0363908	0.00110797	-0.134297	0.00985405	0.0245181	0.01405	0.0055543	-0.00507864	0.00288588	0.00745398	-0.0073624	0.000261564	7.91741e-06	-0.0161752	-0.0105859	0.00678679	0.0677197	0.0714551	0.00171119	-0.00224642	-0.000320132	0.0359461	0.00620823	-0.00731827	-0.18423	0.0138205	-0.0145135	0.000359636	-0.00535836	-0.00192751
PKP4	0.012758	0.00233197	-0.0135359	-0.0112874	0.0502282	-0.0147518	0.0194725	0.00357554	-0.0157839	-0.0508343	-0.00465594	-0.00372004	0.00454483	0.0112006	-0.0251467	-0.0077447	-0.0165439	-0.0099236	-0.0236469	-0.000663252	0.0100652	0.00250942	-0.0199545	0.0256256	0.0039467	-0.00624746	-0.00651634	-0.0198232	0.0035207	0.0575856
DPP4	0.00317378	0.0092034	0.0595868	-0.000239177	-0.0130121	0.0917946	-0.0312555	0.00973992	0.00345979	-0.00860402	-0.00383527	-0.00527575	0.00759854	0.0124144	-0.00478717	0.00997091	0.0110422	-0.000897504	-0.0191921	-0.00766476	-0.0229027	0.00598131	0.00263721	-0.00162616	0.0319552	0.0115966	0.00103104	-0.0266351	-0.0119986	0.0145002
COBLL1	0.000805453	-0.00384458	-0.0186257	-0.0121134	0.00450113	-0.0103984	0.025338	0.0210515	-0.0351759	0.0131162	0.00860514	-0.00433844	-0.0123106	0.0117172	0.10175	0.0127003	-0.00563463	0.00649004	-0.0187735	-7.91249e-06	-0.0101922	-0.0113245	-0.0125435	0.0334544	0.0203227	0.00169316	-0.0250882	-0.0223311	-0.0300267	0.0186185
LRP2	0.0148114	0.00668962	-0.00868212	-0.0115668	0.0238807	0.140852	0.00206509	0.000689059	0.00714636	0.00668211	-0.0246712	0.0025964	0.00454733	0.00344846	-0.00229383	-0.00283829	0.00565348	0.0129013	0.0278272	0.0177045	-0.0169693	0.0446477	-0.0244877	0.00159414	-0.0134729	-0.00534477	-0.048801	0.0241427	-0.0155625	0.0145874
PPIG	-0.00281843	0.00825427	0.00605124	-0.0198273	0.0139519	0.00307673	0.0478271	-0.00814742	0.00549253	0.00718325	-0.00972303	-0.000697228	0.0140876	0.0195805	0.0164098	-0.0152106	0.00882996	0.00372199	-0.00164379	-0.00929026	-0.00892589	-0.0113131	0.0159442	-0.0134177	-0.00727856	0.0145973	0.0206651	0.00264012	-0.0123343	-0.00090359
SSB	0.00310261	0.00445055	-0.010935	-0.0107063	-0.0119641	0.00296584	0.0112063	-0.00168124	-0.00730971	-0.0052246	-0.00696585	0.00650962	0.00499671	0.0110249	0.000671265	-0.0156017	0.00518507	-0.00146802	-0.00514306	-0.00852412	-0.0054063	-0.00182071	0.0452928	-0.0178432	-0.00868685	0.000884779	0.0307151	-0.00423966	-0.0450897	-0.00237625
DYNC1I2	0.0156106	-0.00824646	-0.00437699	0.00862944	0.00310442	-0.00746773	0.00500682	-0.0131742	-0.00953095	0.00318425	-0.000211422	0.000614604	0.0160928	-0.0566122	0.0133347	0.0106642	-0.017161	0.00448255	0.00355958	0.00091965	-0.0135685	0.0271627	0.0204215	-0.00379291	-0.0148006	-0.0201959	0.0256451	0.00704743	-0.055171	-0.00886834
OLA1	-7.5057e-05	0.00732204	-0.00644477	0.000879407	-0.00355736	0.000615549	-0.00623026	-0.0055411	-0.0022475	0.00260353	0.00255619	0.00164813	-0.0126046	0.0254469	-0.0035227	0.00147569	0.00442634	-0.00415258	-0.00456533	0.00166649	-0.0103723	0.0291042	0.0163269	-0.00115698	-0.00618923	-0.0154831	-0.00179075	-0.0604629	-0.00215849	-0.00191699
CIR1	0.00172645	0.00584973	0.00521289	0.00110304	-0.00968862	0.00196788	0.0215959	0.00517661	0.00179726	-0.00937318	-0.00666976	0.0103434	0.00826394	-0.00268159	-0.00403098	-0.0129555	-0.003278	0.0132434	0.0029932	0.00318778	-0.00683197	-0.0117126	0.00978734	-0.018213	0.00441982	0.00541109	-0.0032845	-0.0456868	-0.00270263	0.0025032
GPR155	0.0142015	0.00560655	-0.0416063	-0.0140553	0.0152785	0.112112	0.0313218	-0.0155305	-0.00602346	-0.000541648	-0.0130895	0.00567176	-0.0104752	-0.000436232	-0.000128377	0.0181552	3.8655e-06	-0.00360151	0.0260809	0.0028139	0.00333039	-0.0263785	-0.00328552	0.0130126	-0.0103819	0.0238412	-0.0377315	-0.0116287	0.000368391	-0.00468896
ATP5MC3	-0.0163031	-0.00298484	-0.00157619	-0.110926	-0.0103372	0.00535915	-0.00438516	0.000945643	-0.00487884	-0.00196237	0.00323979	-0.00301026	-0.0108653	0.0330454	-0.00242871	0.019176	-0.00290784	-0.0187384	0.000106481	0.00244734	-0.0144784	-0.0110147	0.0443332	0.0128648	0.00923581	-0.0112583	0.0151375	0.00179655	0.00274758	0.00174718
HNRNPA3	0.0115054	0.00157336	-0.00915716	0.00306025	0.00605596	-0.011794	0.0400354	-0.0106716	0.0150531	0.000953979	0.000857256	-0.00120904	0.0109654	0.0131232	0.00866187	0.0107856	-0.00258728	0.00425401	-0.00864916	0.0170485	-0.00262077	-0.00498522	0.0216743	-0.0125135	0.00931173	-0.0111083	0.00717662	0.00868587	-0.0447817	-0.00294663
NFE2L2	0.00103045	-0.0145562	-0.0105409	0.0188239	-0.00811771	0.00221368	-0.00768658	-0.0173978	0.00931083	0.0398206	0.000145851	0.0119015	0.0196249	-0.0284222	0.0574612	-0.0180422	-0.015066	-0.0305199	0.0154841	-0.000555821	0.023916	-0.0160279	0.010241	-0.0294957	0.0183008	0.0257095	-0.00765333	-0.0103868	-0.0224618	0.0952216
UBE2E3	0.00809207	-0.00283814	-0.0164114	-0.000726592	0.00201247	-0.00294523	-0.0127666	0.00308586	-0.000109318	-0.0181339	0.00413538	-0.00212968	-0.0081955	0.00551611	-0.00396566	-0.00777608	-0.013852	0.0141121	-0.00822422	-0.00150131	0.0227936	0.0050002	0.0211191	0.0307644	0.0106735	0.0102523	-0.0280892	-0.0468883	0.00384371	-0.0120669
NCKAP1	0.0176627	-0.00711372	0.0108591	-0.00556256	0.0379093	0.00203004	0.00208162	0.00523967	-0.0127827	0.00080062	0.00282189	-0.00789606	0.043491	-0.0119554	-0.00250739	0.0121717	-0.00506945	0.000978851	0.00232567	-0.00588557	-0.00870639	0.00747742	-0.0182566	0.00170137	-0.000421218	-0.0159441	-0.00330715	-0.0391572	-0.0153329	0.00169132
ZC3H15	-0.0131816	0.00565537	-0.00609785	-0.00609187	-0.0126198	0.0091467	0.0142398	-0.00198968	0.0010044	0.00142903	0.00240901	0.00802105	-0.000141005	0.0134803	0.00399495	0.0121086	0.00972886	0.00217941	0.00833193	0.0042797	-0.000777236	-0.00779445	0.0279898	0.00352138	-0.0199514	-0.00294098	-0.000155061	0.00313749	-0.0588722	-0.00407728
SLC40A1	-0.0112298	0.00128708	0.00197118	0.0158865	0.045439	-0.00717273	-0.0257657	-0.0706531	0.00769927	0.011193	0.0085156	-0.0333461	-0.0133875	0.0128442	-0.0123384	-0.0126572	0.0225563	-0.0129989	-0.0174809	-0.00975322	0.0185592	0.054444	-0.00812636	0.0149374	-0.00381377	-0.0111307	-0.0225604	-0.0296428	0.00516099	-0.00282762
HIBCH	-0.0868889	-0.00255565	-0.0121331	-0.00701777	-0.0153275	0.000362668	0.010225	-0.00257006	0.00737229	0.00323667	-0.0101452	-0.00487593	0.00550734	0.045307	-0.00314025	-0.0201394	0.00638156	0.0060606	0.0135048	0.0345264	-0.0237086	0.000197708	0.0194397	0.0010847	-0.022689	0.00543402	0.00182951	-0.0189307	0.0274775	0.013148
GLS	-0.0147815	-0.00868904	0.034349	0.00173591	0.0483994	-0.000126625	0.00326787	-0.00140525	0.0123895	-8.6281e-06	0.00840007	-0.0120611	-0.0070079	-0.0119582	0.0334641	-0.0210679	-0.0020836	-0.00624083	0.00493642	0.0179	-0.0306685	0.0152064	-0.0239644	-0.0507159	-0.0295239	-0.00835561	-0.0195732	-0.00079629	-0.0227535	-0.00446413
SF3B1	0.000176471	0.00221297	0.0106561	0.00561233	-0.00944241	0.00500277	0.041594	-0.00450083	0.0102437	0.003834	-0.00394382	-0.00843268	0.0035525	0.00314111	-3.34913e-05	0.00142915	0.00447255	0.00845093	0.00642441	-0.00768263	-0.00728907	-0.00579012	0.0161348	-0.00776246	-0.00985563	0.016285	0.0282292	0.00248452	-0.0604061	0.00834405
HSPD1	-0.0600808	0.00414847	0.00811234	-0.0177009	0.00321521	-0.000312943	-0.00442545	0.00120357	-0.0237989	0.00419732	-0.00285307	-0.000279882	-0.0331965	0.0306448	-0.0151838	-0.030363	0.0021648	-0.0072697	-0.00654576	-0.00477818	0.00589025	-0.0241237	-0.0221084	-0.0248492	-0.0173076	-0.000292992	0.00109201	0.00297175	-0.0720305	-0.00128024
HSPE1	-0.0448168	0.000172407	0.0266557	-0.0444154	-0.0209831	0.00596389	-0.0041878	0.00494384	0.00406834	0.0177218	-0.00621575	-0.00336386	-0.0197016	-0.0012169	-0.00257374	0.00618635	-0.014859	0.00506483	0.0184195	-0.000239332	0.00244506	0.0129874	0.0281216	-0.0110586	-0.00920676	0.0330257	0.000760092	0.00911127	0.000479564	0.00483604
PLCL1	-0.0279269	0.00875216	-0.0247058	-0.0158912	0.0286861	-0.00444522	0.0186429	-0.00465165	-0.0127267	0.00544314	-0.0154904	-0.00620162	-0.00919188	0.0249075	-0.0352803	0.00766988	0.0120164	0.00410482	-0.00193368	1.94126e-05	0.00915591	0.0139282	0.00103824	-0.00152696	0.036711	-0.0172761	-0.00812309	-0.0227111	-0.0136582	0.0390857
SPATS2L	0.0164502	-0.00340439	0.0467582	0.0125577	0.0186765	-0.0103887	0.0050573	-0.0282179	-0.00932833	-0.0126839	-0.00255383	-0.0179564	0.0013556	-0.0105853	0.00293645	-0.00947131	-0.00877891	0.00641982	-0.0117429	-0.00899956	0.0263073	0.0505626	0.00927198	-0.038221	-0.0305139	-0.00330327	0.00517069	0.00271647	-0.0238243	-0.0213944
AOX1	-0.0494496	-0.00121944	-0.0681952	-0.00698716	0.0780047	-0.00551144	-0.0124091	-0.00145563	0.00331619	-0.000273148	-0.0102358	-0.00327167	0.0041588	0.00208667	-0.00522087	0.0318034	0.0431406	-0.0668097	-0.00831025	-0.0133011	-0.0144241	0.0163786	0.0152178	-0.0148684	-0.0815578	0.0185472	0.0344134	0.0117059	0.00144671	0.00540117
BZW1	-0.0026056	-0.00430805	0.00547587	0.000605471	0.00469102	0.00215621	-0.0156511	0.00702469	0.0363534	0.00717848	-0.00177162	0.0054364	0.00310471	-0.00664679	0.00209296	0.00506723	0.00495079	-0.00364253	0.00186	-0.0151268	-0.000430756	0.0126695	0.0167392	0.0129348	0.00391357	0.00778642	-0.00708863	-0.014959	-0.0570167	-0.00166512
NDUFB3	-0.00616005	-0.00655824	0.000231102	-0.0624235	-0.0119281	0.0144267	0.00278417	0.000155663	-0.00176877	-0.00997815	0.00533159	0.00250912	0.00876562	-0.0408139	-0.00463351	-0.0031025	0.0141517	-0.0161479	0.01336	0.0386098	-0.0541059	-0.00183142	0.0470429	-0.00739531	0.00013059	-0.00133854	-0.00833326	-0.0101873	0.0179896	0.0259989
CFLAR	-0.0021189	-0.00317809	-0.00352588	-0.014215	0.0323879	-0.00144732	0.0752875	-0.00565093	0.0320106	-0.023589	-0.00270892	0.01009	0.0265019	0.00136685	-0.0218471	0.0276606	-0.013436	-0.0211505	-0.00462275	0.00718151	-0.00923593	0.0198383	0.00941254	0.0641646	-0.00637808	-0.0358763	-0.0118636	0.035451	-0.025254	-0.0102247
SUMO1	-0.00301844	0.00326281	-0.00218581	0.0159602	-0.010917	0.000181902	-0.00592527	0.00322071	0.00185872	-0.013386	0.00688113	-0.00372137	0.00155011	0.0246208	0.0130742	-0.0099446	-0.00104951	0.0168235	0.00827023	0.0418698	0.00750328	0.00385651	0.0747476	0.00803614	0.00146933	-0.00409341	-0.0140611	0.00883803	-0.01088	0.016938
NDUFS1	-0.00651022	3.04127e-05	0.0119812	-0.0156982	0.0460911	-0.00680979	0.00454412	-0.00143636	-0.0151969	-0.00222914	-0.00114051	-0.00713751	-0.00623755	-0.00733543	-0.00769591	0.00987081	0.0178276	-0.00425629	-0.0206	0.00485126	-0.0263855	-0.0160121	0.00785507	0.021666	-0.00356762	-0.0159394	0.0180847	0.0186293	-0.061322	8.01465e-05
EEF1B2	-0.0224533	0.0887812	-0.00791535	0.00546999	-0.0185468	0.00565139	0.0138679	-0.0165919	-0.0040041	0.00994393	0.00599518	0.000264653	-0.0244874	0.0317772	-0.000340254	0.00665173	-0.0390096	-0.0315154	-0.00432354	-0.00159404	-0.00715119	-0.0172845	0.0203261	-0.00485324	0.00251572	-0.0197273	-0.00795182	-0.00501951	-0.000858235	0.000188348
IDH1	-0.0171031	0.000114369	0.102345	-0.00101228	0.0227611	-0.00547703	0.0247551	-0.00411846	-0.00203977	0.000732203	-0.0108453	-0.00198991	-0.000474872	-0.00945609	-0.00128841	0.00858796	0.0099833	-0.00468116	0.00827351	-0.0116417	-0.00220105	-0.00869528	0.0214139	0.00832956	0.00784146	0.00332528	-0.00430021	-0.00126304	-0.00342028	-0.00161817
XRCC5	-0.00166703	0.00943839	0.0070374	0.0125533	-0.0176085	0.000506537	0.00619176	0.000229485	0.0174964	-0.00212448	-0.00518892	0.00865549	0.00168853	0.018704	0.00878932	-0.0137041	0.000528167	0.00838253	-0.00340475	0.012624	-0.00467253	0.0190871	0.0187628	0.0102097	0.0120982	-0.014896	0.0294692	0.00981977	-0.0772652	0.00533228
RPL37A	0.00722953	0.0912892	-0.0083318	0.0100954	-0.00640128	0.00411447	-0.0383624	-0.00948843	-0.013342	0.037888	0.00530518	-0.0140392	0.0129723	-0.125921	-0.00513568	0.0118464	0.0101558	-0.00119343	0.0102588	-0.0169815	0.000204342	0.0162041	-0.0305074	0.0408296	-0.00911397	0.00489273	0.00736163	-0.00439903	-0.0211934	0.0169889
IGFBP5	-0.00727387	-0.00215519	-0.00792297	-0.0173755	-0.00852015	-2.02947e-05	0.0155502	-0.0106693	-0.0142664	0.159007	-0.00952271	-0.040822	0.183355	-0.0184335	-0.0344292	-0.00674906	0.00326969	0.0055942	0.000480061	-0.000170121	0.0170714	-0.0564699	0.00233761	0.00196696	0.0153288	-0.00637592	-0.00789845	0.0261874	3.07357e-05	-0.0484947
TNS1	0.00400794	0.00791379	0.0145033	-0.0134846	0.0260669	0.0185745	0.0599452	0.00973477	-0.0253403	-0.014279	-0.00420543	-0.00141696	0.0427656	0.0288915	-0.01938	-0.0229574	-0.0138371	-0.0220924	0.0154357	-0.017294	0.00356243	0.0221425	-0.00954264	0.0108191	-0.0169328	-0.0092615	0.0182429	-0.00466075	0.00644268	0.0200669
ARPC2	0.00978113	-0.00157312	-0.00664666	0.0014192	-0.00566659	-0.00420635	-2.05711e-05	-0.0071397	0.084308	-0.00414832	0.00159528	0.0507021	-0.00536059	0.0158439	0.0175348	0.00285727	0.00482145	0.0154531	-0.00118259	0.0543308	-0.00464479	0.0067311	0.0152572	-0.000363443	0.00137178	-0.0156209	-0.0150916	2.17898e-05	-0.0136481	-0.00619262
PNKD	0.0206788	-0.00303311	-0.00452084	-0.0400532	0.0106154	0.00818564	0.011342	0.0055903	-0.00764178	-0.0155967	-0.00686475	-0.00371784	0.00475881	-0.000377276	0.0255549	0.00317826	0.00763164	0.0130498	-0.0101618	0.00927593	0.0529682	-0.0130713	0.011205	0.0125516	-0.00413013	0.00366919	0.00387518	0.0167814	-0.00372639	-0.00291536
CUL3	-0.00261034	0.00251902	0.00541042	0.00323943	-0.00692224	0.0050355	0.00779421	0.00573694	0.00896863	-0.00924011	-0.00209744	0.00214372	-0.00102691	0.0142169	0.00662558	0.000159069	0.0077095	-0.00799237	0.00487205	-0.00186527	-0.00912286	-0.00341388	0.00369615	-0.000754125	-0.0046155	-0.00857809	-0.0068491	-0.0538688	-0.0350602	0.0219775
TRIP12	-0.00440065	-0.0043716	-0.000726691	0.00284179	0.00657565	0.0125079	0.0177368	-0.00940949	0.0079633	0.00367605	0.00429871	0.0182988	0.00837957	-0.00731781	0.00284522	-0.00110356	0.015858	-0.00794465	0.014138	-0.0100097	-0.00578203	0.0162165	-0.0179065	0.01409	-0.0159165	-0.0173476	-0.00501327	-0.0343613	-0.0336244	0.0203091
NCL	0.0052142	0.0171765	-0.0117134	-0.0117685	-0.0267365	-0.00245576	0.0328517	0.00775733	0.0187314	-0.0144237	-0.0141643	-0.00225332	-0.00187087	0.0414127	-0.00336631	-0.0226163	0.0120478	-0.0159568	-0.00469212	0.0400912	-0.0292496	-0.017229	-0.039217	-0.0496961	-0.0183677	-0.00444494	-0.0301006	-0.0173535	-0.129703	0.0193525
PTMA	0.0649027	0.0181089	-0.0505342	0.00131572	0.0206313	-0.020581	-0.0262394	0.000556438	0.0184544	-0.0373842	0.0166281	0.0121593	0.0206693	-0.00812444	0.00500031	-0.0576097	-0.0176902	-0.0436627	-0.0155822	0.0328009	0.0188357	-0.0193325	-0.0259936	0.00454487	-0.00496128	0.0103184	0.0181232	-0.00510497	-0.0386243	-0.0225086
EIF4E2	-0.0239217	0.00263131	-0.00550227	-0.006077	-0.00173829	0.0055944	0.00767703	0.000458435	-0.00263952	-0.00633412	-8.12204e-05	0.0219029	-0.00136231	-0.00888567	0.000358461	0.0303969	-0.000163061	0.000972649	0.0094387	-0.00943217	0.0138071	0.0121022	-0.00206708	-0.01289	0.0162028	0.00464339	0.00804829	-0.0365013	-0.00229463	0.0012078
EFHD1	0.00498335	-0.00192891	-0.0153966	-0.0131547	0.0435039	-0.012068	-0.00864995	0.0216582	-0.0227201	0.020173	-0.00834079	-0.00431229	-0.00616312	0.0167043	-0.0251273	-0.0199719	-0.0120275	-0.0126723	-0.013587	0.000796126	0.0282016	-0.0404094	0.0220396	-0.00374402	0.0250859	0.0254537	-0.00919809	-0.00251045	-0.00228996	0.0707665
RAB17	-0.00970868	-0.00187996	0.00740359	-0.00164068	0.0106592	0.00285517	0.00144484	0.00281308	-0.00672751	-0.00370027	0.0075414	-0.00272985	-0.00924156	0.00459951	0.0213613	0.00674727	-0.0360856	0.0137048	0.00531645	0.00153	0.046829	-0.00966265	-0.0181331	0.0180625	0.0167977	0.00249004	0.020261	-0.017073	0.0112457	-0.00733268
LRRFIP1	0.00719583	-0.00549374	-0.00618319	-0.00797177	0.0098658	-0.0103304	0.0181941	-0.00107319	0.027862	-0.0259085	0.000338713	0.0626156	0.0201267	0.000295768	0.0575009	-0.00107545	0.00363152	0.00971334	-0.00672851	-0.00088454	0.00188611	0.001267	-0.0153393	0.00822564	0.0116588	0.00561232	0.000578877	-0.00735188	-0.0168638	0.00497517
NDUFA10	-0.0171302	0.00389755	-0.007594	0.00484784	-0.000293293	0.0081616	-0.0049224	-0.0113827	-0.00537943	0.0118443	0.00243042	-0.0114409	-0.00962979	0.0189269	0.011357	-0.00433337	0.0219488	0.0206256	0.0117756	0.0516164	0.00707492	0.00361511	0.0154859	0.0218168	0.00333492	-0.0172784	0.0256951	0.0100477	-0.0236064	0.0119929
COPS9	0.000104279	0.00970194	0.00443532	-0.0296228	0.0110183	0.00228792	0.0115373	-0.00280944	0.0246706	-0.0072882	-0.0112381	0.00984123	0.0120362	-0.0496917	0.00705107	-0.00906755	0.0184511	0.00513869	0.00974152	0.0505484	0.01297	0.0230892	-0.0131123	-0.0163407	-0.0379051	-0.0177832	-0.0455137	0.00731668	0.0256917	0.0274164
AGXT	-0.116369	0.00241922	-0.0580514	0.0184155	0.0231743	-0.0345868	0.000444264	-0.00439712	0.0120758	-0.00546506	-0.0136225	0.00987508	0.00923534	-0.0533692	0.00726123	0.00301427	0.0330649	0.0269849	-0.0271178	-0.021296	-0.0189612	0.0162124	0.0290592	0.0394751	-0.0266314	-0.00935442	0.0199667	0.010146	0.0279821	-0.00356919
PPP1R7	-0.00792634	0.00306373	-0.00130127	-0.0031286	-0.0193307	0.00243784	-0.00120188	0.00257385	0.0100781	0.00614697	-0.00307714	0.01053	0.00115359	0.0186549	0.00432949	-0.00862632	0.00120665	0.0124837	0.00200818	0.000587518	0.0159255	0.00863566	-0.000728373	0.000916339	-0.0106583	-0.00691185	0.0198471	-0.0471327	-0.00128649	0.00963999
HDLBP	0.00140689	0.00597536	0.0215599	0.00621698	0.035559	0.00163303	-0.0133403	0.000655478	-0.0210887	-0.000664185	0.00698575	0.00494418	0.0128432	-0.00105612	0.00196635	0.00761357	0.0339275	0.0180237	0.00327773	0.0091767	0.0316476	0.0138057	-0.0265474	0.00650983	-0.00399522	-0.0103727	-0.00519074	0.023067	-0.0659574	0.0173336
SEPT2	0.0269543	-0.0122377	0.00951985	0.0215383	0.0215902	-0.00820873	-0.00290352	-0.0102556	-0.00847094	-0.00540929	0.0103028	-0.00945029	0.015076	-0.00493659	-0.00310286	-0.0143983	-0.00306918	6.52452e-05	-0.00204886	0.00709533	0.0232804	0.0165209	0.00866028	-0.0050454	0.000417746	-0.0136308	-0.00269029	0.000346146	-0.0525423	0.00375632
BRK1	-0.0182236	0.0118295	-0.0172801	-0.00456954	0.0139783	-0.00562397	-0.00176409	-0.00527711	0.019404	-0.00291312	0.00844224	0.0118289	0.0226368	0.0219582	0.0142001	-0.00590411	0.00707056	0.0262899	0.000385363	0.0639381	0.0059332	0.0242576	0.0146754	-0.00399197	-0.0233423	-0.013805	-0.068855	-0.0103326	0.039223	-0.0101822
RPL32	-0.00818639	0.118049	0.00652657	0.00396883	0.00403282	-0.0102627	-0.0108628	-0.00484904	-0.00525657	-0.00806972	0.00318482	-0.0075163	0.0109865	-0.02293	0.000922881	0.0325463	-0.00883363	0.0037362	-0.00582688	0.0047115	-0.0139827	-0.00994297	0.00814681	-0.00434333	0.0167143	0.0138355	-0.0291099	-0.0122901	0.00483572	-0.0145532
XPC	-0.00611722	0.00342538	-0.000168271	-0.00629138	-0.000130248	0.0183701	0.0389231	-0.0007029	-0.000542785	-0.00731724	-0.00491838	-0.00141414	0.00573029	-0.0127734	0.00470294	0.0078879	-0.0298084	0.0120762	0.0192214	-0.00433438	-0.00471536	-0.00033892	-0.0207865	-0.0170725	0.0145188	-0.00963316	0.0178089	-0.0268566	-0.0293254	-0.000493214
LSM3	-0.0395129	0.00585823	0.00802992	-0.0340313	-0.00918715	9.15122e-05	0.00710241	-0.0122173	0.0168123	-0.00420779	-0.00915236	-4.22989e-05	0.0150532	0.00206805	0.0101744	-0.0184028	0.00784204	-0.00429116	0.00944925	0.0303321	-0.020185	0.0327141	0.0246621	-0.00836403	-0.025464	-0.00731876	-0.0406551	-0.00682991	0.0206059	0.0111463
AC093496.1	-0.0928608	0.0129088	-0.0279039	0.0174146	0.00656235	-0.0149353	0.00947354	-0.0093692	0.013724	0.00209005	-0.01752	0.00474425	0.00658346	-0.000684652	0.00829637	0.00747824	0.0114136	0.0172598	-0.0078538	0.00941901	0.0103181	0.0141633	0.0103231	0.0268095	0.0325141	-0.0188038	-0.0181538	-0.0114188	0.0244788	0.0163381
FGD5-AS1	0.020698	0.00425315	0.00469354	-0.00199979	0.00281265	0.0115717	-0.000786401	-0.00877794	-0.00440993	0.00278552	0.0116374	0.000108393	0.0126367	0.0138946	-0.00315718	-0.00492877	0.0166676	0.010875	0.0112991	-0.00343483	0.00491378	0.0123534	-3.6572e-05	0.0121892	-0.00311278	-0.00705098	-0.0289071	-0.0464899	-0.015016	0.0371964
MRPS25	0.0045549	-0.00343991	0.00905839	-0.0176509	-0.0127449	-0.000768503	0.0206168	-0.00310527	-0.0116857	0.00705789	0.00389457	-0.00298581	-0.0142014	-0.00900943	0.00627285	0.0335454	0.00696478	-0.0192333	0.00823861	0.0101198	0.017045	0.00482647	-0.00812681	-0.000228493	0.0110217	-0.00718994	0.0153983	-0.0514545	0.0116183	-0.000822672
SH3BP5	-0.000498353	-0.00686179	-0.0236264	0.00294795	0.00721246	0.00217326	-0.0135282	-0.0685539	0.0347673	-0.00558817	0.00244514	-0.0334604	0.0712356	-0.0203344	0.00915483	0.0392918	-0.0341778	0.0442209	0.00342021	0.0036077	0.00463729	-0.0341165	-0.0117531	-0.00219202	-0.0305764	0.0195658	-0.00866225	-0.0334921	-0.0205998	-0.0124029
RPL15	0.00448825	0.0958759	-0.00433839	-0.00393648	-0.0298941	0.00857971	-0.00945072	-0.00587843	-0.00206441	0.0296287	-0.00247559	0.0112621	-0.00414016	-0.000841893	0.00295863	-0.0292662	-0.00292474	0.0387857	0.00738987	-0.00946661	0.00984695	0.0256715	0.00451965	0.0144813	0.00103188	-0.00191487	-0.00423361	-0.00390059	-0.0152259	0.0145367
CMC1	-0.00116822	-0.00626261	-0.00768512	-0.0223465	-0.00680559	-0.000835223	0.00522741	0.0040573	0.0751901	0.00322923	-0.00803548	-0.0320247	-0.0181873	-0.0141194	-0.0141496	0.00749677	-0.0121925	-0.0248198	-0.00659525	-2.32099e-05	0.0251414	-0.0146072	0.02295	0.00237616	0.011091	0.00290142	-0.0201797	-0.0427649	0.012066	0.0195482
PDCD6IP	-0.000816402	-0.00284869	0.0117555	0.00111346	0.0258224	-0.000553702	0.0122254	0.0048842	-0.00672644	0.00200834	-8.73279e-05	0.0218181	0.00810736	-0.0014427	-0.00221557	0.00985359	-0.00415985	-0.0142088	-6.33677e-05	-0.00843135	-0.0236805	-0.00414343	-0.00398778	-0.011256	0.00659295	-0.00238336	0.0112541	-0.0417997	-0.0158767	0.00924635
GOLGA4	0.00398764	0.00444327	0.0236952	-0.00590254	0.0347923	0.0054659	0.0875838	0.00400357	-0.00176385	0.00543086	-0.00846842	-0.0079383	-0.00476364	0.00977029	0.000303005	0.0132933	-0.00230955	-0.0267676	-0.00361654	0.0410358	-0.00998894	-0.00135299	-0.0157682	0.0283376	0.00789943	-0.0228421	-0.00646813	0.0384421	-0.0384001	-0.0017529
ACAA1	-0.0602357	-0.00136042	0.0124029	-0.0180391	-0.0312643	0.00166463	0.00173312	0.0122148	-0.00850133	-0.00796694	0.00491613	0.0114853	0.000965052	-0.0005428	0.000260759	0.00424366	-0.0354508	-0.011983	0.00265832	-0.00549264	0.0218521	-0.0257033	-0.0278274	-0.00632552	-0.0436367	0.0103765	0.0153616	-0.00539685	-0.00951341	-0.0135985
RPSA	0.0158423	0.0851936	0.0115241	0.00201724	0.00524396	0.00782747	0.016439	0.0265527	0.0088626	0.0191512	0.0178601	-0.0162029	-0.0140478	0.0717989	-0.00409204	-0.0406812	0.0262887	-0.025242	-0.00398246	0.00431909	0.0178234	-3.84493e-05	0.00516975	-0.00456275	-0.00493257	-0.00812899	0.0247381	0.000978826	0.0141015	-0.0179282
EIF1B	0.0150682	0.00633369	0.0208466	-0.00721359	-0.0163323	0.0103198	0.00602325	0.00415352	-0.0114653	0.00153894	0.00248593	-0.000396316	0.00207327	-0.000271686	0.00129695	0.0139147	-0.0235126	-0.000948084	0.00725286	0.0183877	-0.000739687	-0.0203706	0.0545182	0.0237821	0.0237401	0.024016	-0.0214472	0.00533271	-0.0329826	-0.00844093
RPL14	-0.00601729	0.103432	-0.00487149	-0.00462979	-0.0238812	-0.00859955	0.0057432	0.0191994	-0.00329667	0.0120536	-0.00138932	-0.000992526	-0.0036436	0.000779885	-0.0086522	0.0163367	-0.0215895	-0.00601091	-0.00592894	0.00242758	-0.00989215	0.00447664	0.0102925	-0.000500174	0.00205762	0.00951624	-0.0246913	-0.00977564	-0.0109782	-0.0098664
HIGD1A	0.0187583	-0.00671435	-0.00787502	-0.0291006	0.0122799	-0.00259966	-0.00238404	0.00140113	-0.00380254	0.0333547	-0.00383248	-0.000720721	-0.00799647	0.00753943	0.0217006	-0.0128433	0.00890958	-0.0109189	-0.00573743	-0.00177095	0.00675731	-0.00113649	0.0232848	0.00250333	-0.0126912	0.00298386	-0.0173403	-0.0401263	0.0130094	-0.0133427
PTH1R	-0.0221226	-0.0131177	0.0693534	0.0282803	-0.00656621	0.0428938	-0.00561359	0.00676893	-0.00050567	-0.0161218	0.0208518	0.000632988	-0.00328468	-0.0146896	-0.018189	-0.0239987	0.0463552	-0.0239753	-0.00654644	0.0442605	0.00202409	0.0287016	-0.000178117	-0.0211605	-0.0208195	-0.0143505	-0.0186699	0.00511482	0.0285597	0.0987209
SMARCC1	0.00782677	0.0104111	0.0108782	-0.0133603	0.0269159	0.0155197	0.0334472	0.00327568	-0.00142802	-0.000953516	-0.0091842	0.00506284	-0.00368144	0.0189545	0.00972238	0.00702921	0.0122773	0.00980227	0.0181013	-0.0065359	-0.0130001	0.00679893	-0.015591	-0.0474645	-0.0164478	-0.00229054	0.0100242	-0.0264712	-0.0253411	0.0152527
TMA7	-0.00519517	0.0149018	0.00165675	-0.0504278	0.0063129	0.00224931	-0.00246189	0.0158226	0.0395899	-0.0163061	0.0170841	0.0100003	0.010768	-0.0886097	0.0278992	-0.00903201	0.00709801	0.0145353	0.0044549	-0.018949	-0.0133796	-0.0133346	0.0291037	-0.0141016	-0.00330715	0.00246349	-0.03516	0.00917207	0.0100651	0.0222256
UQCRC1	-0.00855951	-0.00562601	-0.000244323	-0.0183967	0.0627956	-0.0137909	-0.00859544	-0.00172581	-0.00234425	0.00554936	-0.00293431	-0.000712544	-0.0102512	0.00749541	-0.000874207	0.0197911	0.0104191	-0.00732476	-0.0135114	0.0678905	-0.0250602	-0.0245725	-0.00327087	0.0142853	0.0096837	-0.00556021	0.0445321	0.0173581	0.00543215	-0.00518108
PRKAR2A	-0.00566323	0.00407589	0.00995189	0.000561616	0.0387151	-0.00428271	0.00746203	0.000364998	0.00543879	-0.00231844	-0.00325421	0.00803593	0.0187969	0.00899248	0.0150958	0.00314618	-0.013295	0.000423516	-0.00647524	0.0011306	0.000140513	-0.00643438	-0.017245	-0.000319713	0.0168515	-0.0114532	0.00315022	-0.0253369	-0.00328174	0.00664576
NDUFAF3	-0.00182541	-0.00226039	0.00805827	-0.00161333	-0.00839725	-0.000653936	-0.00728692	0.00105627	-0.00617865	-0.00873408	0.00678858	-0.00106098	0.00798273	-0.0044959	0.00559311	0.0135302	0.00142223	0.0167467	0.00246458	0.0601966	0.0286927	0.00866694	0.00641605	-0.00505022	0.00578259	0.00437678	0.0216598	0.0170276	-0.0074469	0.000465308
RHOA	0.0212108	-0.00727548	-0.00398141	0.0101901	0.0266114	-0.00447058	-0.0164455	-0.00317654	0.0135268	-0.00408312	0.00991713	0.0412836	0.0338088	0.00716154	-0.00323648	-0.0151605	0.0151428	-0.00650327	-0.000150906	0.0431209	0.00263607	-0.0102428	0.0309226	-0.0153514	0.00944597	-0.0090774	0.00663826	0.0135974	-0.0244391	-0.0149716
APEH	-0.000138203	0.00245987	0.00382381	-0.0130941	0.0495335	0.00186562	-0.00342444	-0.00491556	0.00735952	0.00480524	0.00101043	-0.000154462	-0.00539299	-0.00418292	0.00811146	0.0148676	-0.0092922	0.0106894	0.00573581	-0.00462268	-0.00376951	0.0127214	-0.0211556	-0.00151957	0.0042406	-0.00826199	0.0440204	-0.0267636	0.0172127	0.00399306
GNAI2	0.00307138	-0.0017635	-0.00549235	0.0146821	0.0150973	-0.00226525	-0.000304336	-0.0335761	0.0336368	-0.0180543	0.00201178	0.0670764	0.0674222	-0.00471994	-0.00588108	-0.00231086	0.0130069	0.00549372	-0.000367818	0.00905234	0.0118464	-0.0110011	-0.0101668	-0.00574412	-0.00710761	-0.00456037	0.0109649	-0.0194918	0.0175513	-0.0209298
CISH	-0.0245962	0.0021724	-0.000838875	0.0146088	0.0267396	0.0222016	0.0191793	-8.68562e-05	0.0122414	0.015881	-0.008432	-0.00421614	-0.0105247	-0.00414447	0.0138155	-0.042586	-0.0497055	0.0148523	0.0283491	0.00621182	0.0185768	-0.0148737	-0.0102283	0.0406408	0.0504829	0.0102261	0.0237779	-0.0107421	0.0317099	0.0271072
ABHD14B	-0.0193255	-0.00185795	0.0024662	0.00835002	0.0589671	-0.00422036	-0.0131859	0.0025355	0.00465431	0.0100856	0.0127137	-0.00697451	-0.00398736	-0.0146486	0.0121744	-0.00739099	-0.000504383	0.0131424	-0.00131534	-0.00735775	0.0404072	-0.00921067	-0.00928353	-0.00168288	0.0114827	0.0157118	0.0226446	-0.00489839	0.0303222	0.000289293
ABHD14A	-0.111675	0.00889562	-0.0355868	0.0261481	-0.00139502	-0.0124819	0.0162203	0.00337232	0.00661566	-0.0124838	-0.0108317	0.00477352	-0.00241604	-0.0229447	0.00961443	-0.0228418	0.0427008	-0.00962245	-0.0375501	-0.00555229	0.033249	0.00527602	-0.00543433	0.0404092	0.0234626	-0.0153882	-0.0141466	-0.0049342	0.0194768	-0.00626385
RPL29	-0.00852867	0.102429	-0.000240661	-0.00499861	-0.011837	-0.00560951	-0.00717223	-0.00389081	0.00373764	0.0101046	0.00470702	0.00774476	0.00782964	0.00546147	0.0023213	0.0277712	-0.0166459	0.0287143	-0.000700001	0.00983863	0.0254695	0.0241391	-0.0260743	0.000569168	0.0138617	0.00554628	-0.0178384	0.0014531	0.002679	-0.00817728
SPCS1	-0.0149722	0.00197871	0.00327995	0.0119518	-0.0105672	0.019566	0.009224	0.00878035	0.00929772	-0.00182474	0.00782966	0.00852874	0.00144254	-0.00792297	0.0116317	-0.0323997	0.00529727	-0.00345046	-0.0615777	0.070217	-0.00690521	-0.0163132	0.0228131	-0.0190939	0.00706506	-0.0215604	-0.0328281	0.00490064	0.0312101	0.00866031
TKT	0.0347449	-0.0079923	0.0322657	0.0199734	0.00728876	-0.00957661	-0.0130711	-0.00131856	-0.0240222	-0.000723754	0.00714268	0.0940828	-0.0255106	-0.0512973	-0.0180018	-0.00374754	-0.0443571	0.0067879	-0.0116252	0.00368179	0.0141482	-0.00330328	-0.0164965	0.00809009	0.0148358	-0.0050127	0.0491974	-0.00254182	-0.00800033	-0.0225906
CHDH	-0.0232917	0.00289409	0.0216325	0.00651404	0.069819	0.0223997	0.0253753	0.0030592	-0.00269954	0.00572992	-0.00988562	-0.0019818	-0.00952002	0.00723573	-0.00642947	-0.000492269	0.0198978	0.0196569	0.0168814	-0.00271747	0.00567929	0.0235613	0.0106175	-0.00732202	-0.0122005	0.00144833	0.0118295	0.0222313	0.0116597	-0.00385276
SELENOK	0.00894885	0.000194279	0.0310029	0.0187438	-0.00593787	-0.0185632	-0.00438073	0.0134287	0.0173416	0.00528629	0.0084221	0.0122893	-0.000233466	-0.0403256	0.00374494	0.0174947	-0.0542838	0.0179239	-0.0358337	-0.00148143	0.0207406	-0.0170152	0.0418258	0.0033422	-0.0019799	0.00624994	-0.034333	0.0077246	-0.00973435	-0.00757614
APPL1	0.0116694	0.00393337	-0.0111237	-0.00406169	0.0071188	-0.00841247	0.00585399	-0.0259981	-0.000649405	-0.0132838	-0.00562099	-0.00252356	0.0099135	0.0157573	0.00885191	-0.00259711	-0.0182645	-0.0021546	-0.0126591	0.00690063	-0.00284817	-0.00235542	-0.0140764	0.000765071	0.00249729	-0.0020376	-0.00421391	-0.0480279	-0.0199134	0.00477632
PDHB	0.000167497	-0.00786044	0.0116977	-0.0163892	-0.00960043	-0.00302587	9.36133e-06	0.00181672	-0.00496422	0.0131271	0.00364885	-0.00510069	-0.00560866	-0.00708737	-0.00954585	-0.00948192	0.00979482	0.00371367	-0.00915647	-0.00560027	-0.00818999	-0.0143845	0.0311451	0.00242118	-0.00371411	-0.00477045	0.0370034	-0.0320621	-0.0147531	-0.00148528
ACOX2	-0.0392582	0.00669649	0.0379042	0.00699992	-0.00964935	-0.00737915	0.0118493	-0.00030957	0.00289435	-0.00316056	-0.00649761	-0.00125256	0.00680997	-0.00703648	0.00357337	0.00284932	0.00819321	0.0184555	-0.00136364	0.00282125	0.00541723	0.00749259	-0.0106469	0.0125803	-0.0316247	0.00530909	0.0267871	-0.0351361	0.0223563	0.0125395
THOC7	0.00360259	-0.00114504	0.00471603	-0.00687198	0.000111455	-0.00607245	0.0026509	-0.00314276	0.000163884	-0.00894073	-0.00418735	0.00468943	-0.00578469	-0.0245427	-0.00339989	-0.00167593	-0.00586056	-0.00286053	-0.00486805	-0.00937178	0.00739043	0.00932217	0.0418789	-0.0149442	-0.00162134	-0.0106949	0.00495275	-0.0159851	-0.0114807	-0.00637781
ADAMTS9-AS1	-0.005278	-0.00706405	-0.00458571	0.0104832	0.039746	0.0115744	0.0460959	0.0110903	-0.0212494	-0.0114917	-0.00343254	-0.00126623	-0.0295069	-0.00582651	-0.0214174	-0.0100728	-0.0468764	-0.0174618	0.0101481	0.00933571	0.0129294	-0.00932077	0.0111732	-0.0183553	0.057028	0.00794551	-0.0174974	-0.0216371	0.0158112	-0.00615996
SUCLG2	-0.0136388	-0.00946831	0.0181943	0.0202364	0.028232	-0.0220728	-0.013258	-0.00228808	-0.00410319	-0.0103465	-0.00148364	-0.00891192	-0.0123975	-0.0406189	-0.00533719	-0.0188044	0.000659687	-0.00390158	-0.0124048	0.0631214	-0.0456629	-0.0196813	0.00831241	-0.00103486	-0.0174767	-0.00984071	0.0134072	-0.00175439	-0.0245882	0.00808697
ARL6IP5	-0.00409702	0.00580584	-0.00759749	0.00947153	-0.0067607	0.0203592	0.0074788	0.00895905	0.0554597	0.0114356	0.000727124	0.0251233	0.0189774	0.0142972	0.00556563	-0.00779748	0.021732	-0.00413059	-0.0541099	0.00167422	0.000716034	-0.000664665	-0.006164	0.00800285	0.00070114	-0.002933	0.00567174	-0.0169704	0.0063457	-0.0126865
CHMP2B	-0.00064411	-0.00341663	0.00627328	0.000405601	-0.00296917	0.0017277	-0.0108166	0.00718591	-0.0110135	-0.00583979	0.000303851	0.0145198	0.00590168	-0.00466279	0.0159263	-0.015963	0.00715934	-0.0449316	-0.00161991	-0.00111151	0.00817429	-0.0133674	0.00505904	0.0223818	0.00778412	0.0142646	-0.00721448	-0.0491284	-0.0128274	-0.0118693
MTRNR2L12	-0.00132734	-0.0156418	-0.00929727	0.0390783	-0.0308217	0.0165119	-0.0758114	0.0235192	-0.019725	0.0327511	-0.123143	-0.0054006	0.0233376	-0.106742	-0.00295935	0.0392531	0.017716	0.0229234	0.0341463	-0.0144245	-0.0348396	0.0384314	-0.0243707	0.0597721	0.0215902	0.025968	0.0353259	-0.02035	-0.0103997	0.0666839
NIT2	-0.0378922	0.00020983	-0.0257954	0.0108989	-0.0259964	-0.00441698	0.0124075	-0.00214672	-0.00626861	-0.00426044	-0.00330503	-0.00383888	-0.00901716	0.0112193	-0.00914336	0.0137144	-0.0387806	0.00958587	0.00396628	0.0649882	-0.0165405	0.0115322	0.00634058	-0.0314698	-0.0211358	-0.00703935	-0.00368217	-0.0225142	0.0026456	0.000703704
TFG	-0.00182704	-0.00164941	-0.00715849	0.0104834	-0.0114048	0.00389483	-0.00562886	-0.00107035	-0.00896917	0.00919714	0.00713482	-0.00802965	-0.00192139	0.013187	-0.00362465	-0.0116517	0.0142456	-0.00116914	-0.000211507	0.0058899	-0.0101044	0.0266882	0.0148123	0.0178861	-0.00656922	0.00649295	0.00428156	-0.0595487	0.00058136	0.00222352
PCNP	0.0142858	0.0016993	-0.00666025	0.0102901	0.0103248	0.00172945	-0.00614522	0.00231195	-0.00490388	0.00464823	0.00427907	0.000769886	0.0127833	-0.0182828	-0.00673488	-0.0190363	0.0032867	-0.00517952	0.00489423	-0.00423315	-0.00251935	-0.000270244	0.00719012	-0.00188922	-0.00294764	-0.00122859	-0.0043254	-0.0554417	0.00340445	-0.00532194
RPL24	0.000725562	0.100178	0.00221772	-0.0202572	0.0023155	-0.00436966	0.00514718	0.016408	-0.0197872	0.00199205	-0.00916731	9.56705e-06	0.0207407	-0.00721122	-0.00359272	0.00761612	-0.0141221	0.00666032	-0.000841739	-0.000224559	-0.0101497	-0.00854742	0.0174008	-0.008082	-0.0150897	0.0191716	-0.00113605	0.00566439	0.00534407	0.00609249
BBX	0.00226144	0.0071705	0.00287735	0.00189499	0.0378131	-0.00555743	0.0238356	0.00666376	0.00817823	0.0141217	-0.00951177	0.000928836	0.00859341	0.0189165	0.00976032	-0.0181001	-0.0032453	0.0164505	-0.00561612	-0.00868658	-0.00106116	0.0134924	0.0115062	-0.00187051	-0.0143771	0.00127713	0.00420008	-0.000958351	-0.00729633	0.00630434
IFT57	-0.0130111	0.00319217	-0.000729171	0.0092896	-0.0145125	0.00942955	0.0156475	0.00474322	-0.0165919	-0.00673493	-0.00382326	-0.000252075	-0.00496357	0.00349684	0.00778472	-0.0280924	0.00584487	0.0242571	0.00159131	-0.00761064	0.0116232	0.0222264	0.0218881	-0.00344476	-0.0110865	-0.0113126	-0.00563511	-0.0341588	-0.0149725	-0.00627104
ABHD10	-0.0377312	0.000817219	0.00370342	-0.00443254	0.0166405	0.00117087	0.000378501	-0.000554677	-0.00154124	0.0071502	-0.00429872	0.000238876	0.00304865	-0.000192534	-0.00162037	0.0231035	0.0138679	-0.0157962	0.0103947	0.00495524	-0.00944111	0.00646523	0.00122727	-0.0120388	0.0384152	0.00565029	-0.00854743	-0.0412765	-0.00418592	0.0105202
ATP6V1A	0.0134078	-0.00304755	0.0215435	-0.00614384	0.0538836	-0.00619634	-0.00415891	0.00700919	-0.0095934	0.110583	-0.00225352	-0.00113074	-0.00197945	-0.0108105	0.00148105	-0.00908589	0.00144233	0.00399664	-0.00435728	-0.00996866	-0.00325368	-0.0231532	0.00717276	-0.00408928	0.00225464	-0.0033507	0.0140886	0.00557996	-0.00762928	0.0359647
ZBTB20	8.44393e-05	0.00104771	0.00561063	-0.0048081	0.0620703	0.0205673	0.0825712	0.0118614	-0.0175462	0.0285251	-0.00567169	-0.0149576	0.038531	0.00917116	0.00438891	-0.0225657	-0.0246125	-0.0441627	0.0175943	0.0414838	-0.0439734	0.0551806	-0.00643651	0.00270213	0.0377482	0.0045258	-0.0306986	0.034929	0.0169287	0.00540935
TIMMDC1	-0.00167382	-0.00286433	0.00259837	-0.0078194	-0.0069438	0.00579957	-0.00222699	-1.93003e-05	-0.00746264	-0.00181019	0.00907917	0.00426756	0.0082991	0.0134981	0.0034874	-0.00179504	-0.00925344	0.00245625	-0.000489803	-0.00521463	0.0158994	-0.00258247	0.0174708	0.00272761	0.00551519	-0.00591779	0.0064338	-0.044866	0.00768749	-0.00418551
COX17	0.0198069	-0.0103213	-0.00146417	-0.0281943	0.0138172	0.00856453	-0.00787064	0.00491783	-0.00358022	0.0206081	0.0145518	0.0136701	0.0220589	-0.0532061	0.016386	0.046614	0.00737532	-0.00195746	0.0118777	0.0322039	0.00593012	-0.0204978	0.032101	0.00104948	0.00636072	0.00951892	0.000639043	0.0175143	-0.00280475	-0.0075414
NDUFB4	0.00175458	-0.00362286	0.000305832	-0.0846053	-0.010461	0.00420492	0.00878142	-0.0070894	0.00137815	-0.0111712	0.00300786	-0.00231847	0.0135227	-0.0557065	-0.0018254	-0.0151702	-0.017477	-0.00100378	0.00182385	0.00352324	-0.0223942	0.00501493	0.00327533	-0.0133861	0.00869133	-0.00115328	0.0184142	-0.000212502	0.0133661	0.0061516
HGD	-0.063192	0.00227962	-0.0112119	0.0135415	0.0235809	0.00941118	0.00339954	-0.0010233	0.00294161	0.00724049	0.00191233	-0.00182279	-0.00100573	0.0119189	0.00481802	0.0171905	-0.0182059	0.0236445	0.0100511	0.0379609	-0.0268773	0.0050046	0.0195759	0.0170257	0.0224827	-0.0041245	0.0277845	0.0133996	0.00507944	0.0105359
GOLGB1	-0.00739812	0.00583142	0.00576784	-0.0113651	0.0126066	-0.00193648	0.105573	-0.00398342	-0.023521	-0.00478676	-0.0126017	-0.00117729	-0.00370691	0.00428887	0.00527098	0.00882622	0.0189707	-0.00638139	-0.02503	-0.00608989	-0.0118751	0.0148113	-0.00543796	0.00727994	-0.028617	-0.0284376	-0.0012254	0.0290238	-0.0512308	-0.00488402
EAF2	-0.00962002	0.00347394	0.00891795	0.00696113	-0.0130345	-0.00806564	0.0150727	-0.00950382	-0.00632648	-0.00174433	-0.00110821	0.0159407	-0.0069092	0.00020929	-0.000657311	0.00680069	-0.0261312	-0.00352888	-0.00287306	-0.00797559	0.00610622	-0.00364184	0.0287584	-0.00108754	-0.067297	-0.00844965	-0.014925	-0.0330969	0.0117634	0.00556057
FAM162A	0.0124646	0.000756253	-0.013515	-0.0305709	-0.00581134	0.000955855	0.000449427	-8.10929e-05	-0.012459	0.0132088	0.000382952	-0.00847324	-0.005675	-0.0200801	-0.00419133	0.0370112	-0.00407144	0.00318738	-0.00178328	0.0224018	0.00443566	-0.0165078	0.0407139	0.00541818	-0.0232357	0.00846194	0.0195223	0.0128551	-0.0160808	0.0098987
ZNF148	0.015535	0.00266466	0.00746443	0.00298407	0.0208483	-0.0032626	0.0148463	0.0146782	0.00378262	-0.00529388	9.75829e-05	0.0019534	0.0151718	0.0214859	-0.00720818	-0.00309533	-0.015856	0.00734978	-0.00576534	-0.0030226	-0.0020195	0.00145623	-0.00984312	0.010056	-0.00162919	0.0145293	-0.010313	-0.0355789	-0.0137914	-0.00370913
SNX4	-0.00845502	-0.00335561	0.0169021	0.00648218	0.0136868	-0.00277072	-0.00963416	0.00117401	-0.00375765	-0.00333922	0.000839344	0.000842981	-0.0046282	-0.00192782	-0.00666172	0.00964174	0.00317584	-0.00579426	0.000179845	-0.00453406	-0.00754661	0.00935478	0.0134457	-0.0164382	-0.0100339	-0.000351086	0.00771364	-0.0386354	-0.0209591	0.00703604
ALDH1L1	-0.0506261	-0.00435441	-0.00210913	0.0109534	0.056556	0.00852875	0.0173469	-0.0024652	0.00283253	-0.00708396	-0.00745723	3.38488e-05	-0.00717988	-0.00666454	0.00294182	-0.0634756	-0.0113271	0.0027777	0.013117	0.0458459	-0.0177594	-0.0180512	-0.0213541	-0.00039269	-0.00336587	-0.0183677	0.0391666	0.020278	0.0200436	0.0293099
MGLL	-0.00133427	-0.00562107	0.0575177	-0.00379294	-0.00327534	-0.0056415	-0.00729347	0.0119132	-0.0164141	-0.000803414	0.00553494	0.00736202	0.0213046	-0.0195082	-0.0133842	-0.03328	0.0397883	0.0620494	-0.0062784	-0.00994363	0.0320324	0.000383204	-0.0128519	-0.0144684	-0.00901545	0.00985078	0.00747075	-0.00736546	-0.00594793	0.0765314
RAB7A	0.00216617	-0.00709766	0.0220668	-0.00283797	0.0386033	-0.00203747	-0.0187164	-0.0164412	0.0148779	0.00710342	0.00228235	0.00580213	0.0137904	0.00164308	-0.00160239	0.00398278	-0.00596889	0.0216197	0.00276152	-0.00442978	0.00588413	0.00882183	0.0212768	0.0105426	0.0177826	0.00339516	0.00971571	7.3704e-05	-0.0185565	-0.0113785
CNBP	-0.00345858	0.00951384	-0.00237119	0.0114446	0.0296283	0.00591361	-0.0032005	0.00959698	-0.00616034	-0.00623479	0.00599023	-0.00422639	0.027179	0.00658166	0.00181425	-0.024666	0.00510501	-0.000782617	0.00196916	0.0255851	-0.00163641	-0.036498	0.0326487	0.00522019	0.0294315	0.0287583	0.00564925	0.0234532	-0.0355755	-0.0121034
NUDT16	-0.0283424	0.00124517	0.0390761	-0.00396941	-0.0110509	0.0160063	0.0260253	-0.0310736	-0.0149262	0.0271064	0.00155453	0.0553393	-0.00236265	-0.00531489	-0.000116264	-0.00819983	0.0331719	-0.009749	0.0240892	-0.00486336	0.0169076	0.0123486	-0.00391936	0.0252679	-0.000294782	-0.0115747	0.00472542	-0.0137378	0.0042461	0.0135267
MRPL3	-0.0221845	0.00249525	0.00428428	-0.00172653	-0.006591	0.00235658	-0.010755	-0.0134741	-0.00762303	0.0225841	0.00540544	0.00873624	-0.0162099	0.0113451	-0.00617113	0.0109889	0.0235992	0.0138865	0.00116018	-0.00750922	-0.0102165	0.0180828	0.0297506	0.011029	0.00966901	-0.00106072	0.0152954	-0.0318873	-0.0260422	-0.00421497
CDV3	0.0157702	0.000423391	-0.0161126	0.0103543	0.00308505	0.0174098	-0.00645328	-0.00799887	0.0173098	-0.00431672	0.00957686	0.0293902	-0.00314638	-0.00590789	0.0221705	0.0195219	0.00157415	-0.0236648	0.0191361	0.00732336	0.0166835	0.00134424	-0.0123119	-0.0241903	0.00661532	0.00922983	-0.000624071	-0.0190163	-0.0464148	0.0231958
ANAPC13	-0.0137872	-0.00721948	-0.00716547	0.00423254	0.0206857	-0.00238419	-0.0196296	-0.00211279	-0.00869074	0.00835947	0.00436535	0.000290445	-0.00762054	0.00453573	0.0094956	-0.0163276	0.000538772	-0.02514	-0.00772247	0.00202466	0.0318975	-0.0209829	0.0117861	-0.00335582	0.0379347	0.00533175	-0.0314482	-0.0451354	0.00672035	-0.00716498
COPB2	-0.00148989	0.00173768	0.0114733	-0.00373664	0.00479071	-0.000770972	0.0137366	0.000374702	-0.00170349	-0.000115024	-0.00828565	0.0107921	0.00226431	0.00823021	0.00845419	-0.0134777	0.00116696	0.00737292	-0.00285532	-0.00373806	-0.024824	0.0105705	-0.00682954	-0.00550888	-0.00776214	-0.0155551	0.0350627	-0.0500521	-0.0118688	0.00868307
SLC25A36	0.0122352	-0.00774566	0.000814021	0.01517	0.0125294	-0.00202413	0.0187458	0.015286	-0.0212237	0.0126115	0.00712943	-0.00352872	-0.0058547	0.00607085	-0.00287123	-0.00382239	-0.0252876	-0.00764552	-0.00623459	0.00262716	0.0271286	-0.0315167	0.00880019	-0.00166563	-0.0210614	0.0306481	-0.0143794	-0.0180172	-0.009216	0.0125863
ZBTB38	0.00717916	0.00642498	0.0186107	0.00922684	0.0237995	0.00264963	0.020749	0.002291	0.029859	-0.00067614	-0.00392019	-0.0315463	0.0409083	0.00609564	-0.00182399	-0.0094832	-0.0169529	-0.00788339	0.00987359	0.00445767	-0.0130888	-0.00630331	-0.00928529	0.00274034	-8.11672e-05	0.0114868	0.0149684	-0.0356925	0.0121654	0.0318277
RNF7	-4.34401e-05	0.00261204	-0.00431654	0.00775338	-0.00164966	0.00498651	-0.00753519	0.0069383	0.0102493	-0.00644924	0.00844321	0.0158941	0.0173161	0.000282174	0.0105142	0.0228782	-0.0134244	0.018664	0.00462409	0.0202494	0.0333882	-0.00500906	0.0578352	-0.00865755	0.00278839	0.00374423	-0.0321865	0.0111778	-0.00176887	0.0227561
ATP1B3	-0.0148582	-0.00801941	0.00131882	0.0115037	-0.0120166	-0.020488	-0.0024843	0.000224728	0.0072033	-0.0208491	-0.00292648	0.0817619	0.0211357	-0.00481248	0.125019	0.0106848	-0.0138459	0.00299372	-0.0419886	0.00611663	-0.00732702	-0.0269086	-0.0041957	-0.0124222	0.00254065	-0.00882983	-0.00770291	-0.000497023	0.00334	0.0771895
TFDP2	0.00242241	-0.00389356	-0.00222577	0.00128461	0.00684002	-0.00506572	0.0222531	0.002013	0.0189219	-0.017689	-0.00124488	-0.0154537	-0.00486432	-0.0017821	0.0199792	-0.00784214	-0.0335315	0.022857	-0.000791298	-0.0162238	0.0177392	-0.0137999	0.0233587	-0.0187331	-0.0234996	-0.0145444	-0.0214627	-0.0116685	-0.0398668	0.0294191
U2SURP	-0.00287529	0.00172505	0.00605347	-0.00392761	-0.00891445	-0.00924701	0.0406077	0.00103426	0.00641165	0.00596312	0.000412734	0.000257149	0.00893393	-0.000690265	-0.00754946	-0.000364632	-0.00115869	0.0146432	-0.014377	-0.00754413	-0.00772843	-0.0171086	-0.00175939	-0.0156147	0.0109364	0.00877608	0.00482467	-0.0287728	-0.0170589	0.0041966
WWTR1	-0.0025	0.00299411	-0.022088	-0.00672645	0.0658005	0.0120717	0.0180471	-0.0122487	-0.0059957	-0.0120683	-0.00365216	-0.0134485	0.0653241	-0.00085118	0.0433997	0.00542581	-0.00685741	-0.0215966	0.0150594	-0.00993833	-0.0079817	0.00524545	0.00267372	-0.0194749	-0.0187852	-0.0274098	0.0115583	-0.00596137	-0.00479265	-0.000658578
SERP1	-0.00426907	0.0113191	-0.00777564	0.0109849	0.0149589	0.00944683	0.000485842	-0.00242112	-0.0103028	-0.00382239	0.0163396	0.0619951	-0.0198738	0.00590809	0.0127455	0.00901137	0.0209599	0.012419	0.0150157	0.025462	0.000125139	-0.0189588	0.0406998	0.00825548	0.0198402	0.0105046	0.00380146	0.0161121	-0.00534382	0.0149905
EIF2A	-0.00792653	0.00649849	-0.00830985	0.0231034	-0.0079826	-0.000982721	-0.0105901	0.00480087	-0.0182123	0.00740301	0.0114087	0.020522	-0.00731788	-0.0190045	-0.00947522	-0.0101688	0.00617899	-0.000850405	-0.00677766	-0.0105311	-0.0120516	-0.0085908	0.0223776	0.0110856	-0.00761303	-0.00800866	-0.0100548	-0.0551837	-0.0160198	-0.00725061
MBNL1	0.0130841	0.00462265	0.015357	0.00846848	0.0317651	-0.000637618	0.0242703	-0.000235155	0.03568	-0.00296026	-0.00410225	0.0183708	0.0283969	-0.00742281	-0.00820054	0.0101018	0.00799851	-0.00106347	0.0116643	0.0105654	-0.0122161	-0.0151392	-0.00936306	0.00273198	-0.00683922	-0.00164628	-0.00867554	-0.0320467	0.0120837	0.00729958
DHX36	-9.7909e-05	0.0043178	0.0107292	-0.00295872	-0.00144662	0.00064319	0.0483705	0.0021184	0.0243344	0.0109623	-0.003738	-0.00423751	-0.0023812	-0.00866722	0.00314719	-0.0108602	-0.00439011	-0.0013523	-0.00263728	-0.00772416	-0.00474429	-0.0136957	-0.0113637	-0.00338341	0.0023547	0.00546556	0.00899025	-0.0288806	-0.010658	-0.000251365
MME	0.0109114	0.00199547	0.052673	0.00582288	0.00784043	0.0975161	-0.00737434	0.0118675	-0.00950918	0.000621227	-0.00625584	4.13404e-05	0.00458897	-0.00396579	0.00451827	0.00743033	0.0115312	0.00159131	0.00492928	0.000810408	0.00119417	-0.0257427	0.00603078	0.00700042	-0.0143718	0.00266161	-0.0128211	0.0138839	-0.0208306	-0.0010738
SSR3	0.00148671	0.0046492	0.0105889	0.0148728	8.41877e-05	-0.00342153	0.00847811	-0.0296054	-0.00113146	-0.0141904	0.00569812	0.0166255	0.00211406	-0.00345792	-0.0102037	-0.00323209	0.000620318	-0.036288	-0.049779	-0.00438218	0.0106818	0.00716639	0.0289256	0.0306547	-0.0213169	-0.0326829	-0.00567697	-0.000528886	0.000534936	0.0179905
TIPARP	0.00390539	0.00304399	0.0936573	-0.00464477	-0.00185084	-0.00811137	0.0251504	-0.00744723	0.0254788	-0.00522402	-0.0184425	-0.00112197	0.0145403	-0.0210425	0.00440261	-0.0232206	-0.013714	-0.00272628	0.0206504	-0.00912475	-0.00890691	0.0265126	0.00678162	0.0888443	-0.0102434	-0.0124901	-0.00756793	0.00209069	-0.00489486	0.00515581
CCNL1	-0.00532265	-0.00366275	0.00146497	0.011497	-0.0222142	0.00440226	0.0904868	0.00525562	-0.00432637	0.00832086	0.00165419	0.00396371	-0.0115683	-0.0111271	0.0219666	-0.0142945	0.00429033	-0.00453219	0.0101997	-0.00551749	0.00140889	0.007505	0.00334796	0.00698694	-0.00507584	0.10148	-0.0092746	0.0118246	0.0167345	-0.0174085
PDCD10	-0.00064366	-0.000821522	0.00107896	-0.0109405	-0.0160947	0.00751863	0.00585135	-0.00394529	0.0192915	0.00835182	-0.00589245	0.0104908	0.00917148	-0.000481668	-0.000588795	-0.000902732	-0.000552547	-0.00578933	0.0100265	-0.00439444	-0.00916619	0.00483836	0.0144653	-0.00542739	-0.00440646	0.00117045	0.00199912	-0.0546232	-0.00448605	0.00759559
SEC62	0.00878149	0.00554273	-0.019669	0.00632588	-0.00680427	0.0254025	0.0166562	-0.00758286	-0.00668731	-0.0115706	0.0110035	-0.0202292	0.0284876	-0.036645	0.0228171	-0.0152645	0.00340144	0.00456374	-0.0681205	0.0489177	-0.0260653	-0.0231904	-0.0150571	-0.015093	-0.0187772	-0.00114344	-0.014508	0.00888923	-0.022526	-0.00235553
TNFSF10	0.00471892	0.00211893	-0.038174	0.0127529	-0.000303653	0.0578202	0.0218596	0.0221416	-0.0266071	-0.015858	-0.0011739	0.0376513	0.0341239	-0.0239341	-0.0601721	0.0157147	-0.0627435	0.0700074	-0.0285221	-0.00285852	0.00795511	0.0243016	0.00571346	-0.0648702	0.0457872	0.0104472	-0.0315683	0.00871158	-0.0305449	-0.0291707
NDUFB5	0.0114009	0.0051794	-0.00512898	-0.00831638	-0.00434565	0.00444834	0.00186927	-0.00244214	-0.0178266	0.0153985	-0.00255395	0.00590746	-0.0141674	0.00482202	-0.000106527	0.0019485	0.0104501	-0.003832	-0.0135185	0.0786253	-0.0305497	-0.0310987	0.0481681	0.00283643	-0.00953035	-0.0127402	-0.02254	-0.0207073	0.0195493	0.00828758
FXR1	-0.00916943	0.0027388	0.00136475	0.0321226	-0.00419204	-0.00910121	-0.00401083	0.00372445	-0.0070096	0.0010216	0.00129307	0.00298281	3.85933e-05	-0.0324946	-0.012802	-0.0210995	-0.00431952	-0.0155492	-0.00755376	-0.00863596	0.0239322	-0.0125394	0.0128503	0.0251848	-0.0184162	0.00594819	-0.013092	-0.00146441	-0.0557432	0.0115749
DNAJC19	0.00764586	-0.00144162	-0.0193877	-0.0265792	-0.00206582	0.00991381	0.00253581	0.0102363	-0.015577	-0.0389575	0.00858988	-0.0073254	-0.00421967	-0.00742941	-0.0224987	-0.000975484	0.017665	0.00765053	-0.0173286	-0.0029235	0.0286418	-0.0351335	0.0443676	0.038159	-0.0150149	0.014974	-0.0131877	0.00164044	-0.00911319	0.0355852
AP2M1	0.0109404	-0.00434369	0.0239918	0.00554929	0.0120909	-0.00600419	-0.00787433	-0.0114342	0.00065439	-0.00961129	0.000112763	-0.00146776	0.0122761	-0.0054967	-0.00421798	-0.00296342	0.00354039	0.00947628	-0.00165146	0.0167784	0.046772	0.0119631	0.0084891	0.00326928	0.00640268	-0.00234862	0.0202191	0.0177724	-0.0307232	-0.00338128
PSMD2	-0.0149205	0.00369802	0.0144273	-0.00425416	0.00716732	-0.00132573	0.000673463	-0.0100968	0.0116193	-0.00138302	-0.00475083	-0.000698093	0.00524788	0.018696	0.00292126	-0.00291185	0.0122839	0.0178015	0.00233974	-0.00612495	0.0149373	0.0246498	-0.00138821	0.00781796	-0.00781875	-0.0122046	0.0532754	-0.0163205	-0.014499	0.00714354
EIF4G1	-0.0113494	0.00635084	-0.0036251	-0.020979	0.036919	0.0242263	0.021937	-0.0101196	0.00629886	-0.00475143	-0.0100118	0.00352139	0.0185909	0.0185886	0.00880917	0.0152831	0.030895	-0.0144437	0.00696536	-0.00701996	-0.00761433	0.023502	-0.0355523	0.00113526	-0.0127571	-0.00943016	0.0391139	-0.0179501	-0.0116105	0.015267
EHHADH	-0.0569143	-0.00898131	0.00610499	-0.000436517	0.0510195	0.00432577	0.000650817	-0.00275776	0.0091207	-0.000174302	-0.00853697	0.00163994	-0.0032532	-0.0188787	0.000810377	-0.0375811	0.0257023	-0.0217341	0.00184306	0.0288332	-0.0438302	0.023704	-0.0151706	0.010279	-0.0277158	-0.00908123	-0.00488529	0.00848631	-0.0113685	-0.00847582
MAP3K13	0.00222151	-0.00554754	-0.0126977	0.00911847	0.029361	0.00848471	0.0223911	0.000264087	-0.0150503	-0.000108908	0.00193545	-0.00582426	-0.0100812	-0.0214983	-0.000608453	-0.0141458	-0.00838965	0.0142781	0.0116486	-0.00150049	0.0270672	0.0114265	0.0405686	-0.00345115	-0.00208239	0.00728857	-0.0337861	-0.0022224	0.0074325	0.00333197
KNG1	0.0145083	-0.00414041	-0.00628851	-0.0274797	0.0109703	-0.0602644	0.00404109	0.00667562	-0.0171902	-0.0899856	-0.00157434	0.000664787	-0.023502	0.00448204	-0.055952	0.0178949	-0.00667544	0.0229098	-0.0831074	0.010142	-0.00446265	-0.0363788	-0.00577874	0.0339621	0.00103825	-0.00736241	-0.000767544	0.00272853	0.000865242	0.149168
EIF4A2	0.00967043	0.0104471	-0.0210105	0.0122612	-0.0196209	0.0125317	-0.00715998	0.0121762	-0.0159448	0.0254177	0.0308231	-0.00899449	0.00650293	-0.00223674	-0.0141409	-0.0792251	-0.0513102	0.00455383	0.0128001	-0.00093214	-0.0303618	-0.0208252	0.0204445	0.00405356	-0.0290871	0.0424258	-0.0230096	-0.0212878	-0.0055312	0.0212343
LPP	-0.00605394	-0.00189365	-0.00189292	-0.000625506	0.0519528	0.0110776	0.0377776	-0.00203338	-0.00266255	0.0259675	-0.0109341	0.00427912	0.0423733	0.00863152	-0.000331577	-0.0139117	0.014835	-0.00832555	0.00864011	-0.0082108	-0.000856558	0.0294817	0.000714525	0.00184604	-0.0100757	-0.0020182	-0.00213562	0.00169558	0.00618889	-0.00236432
PPP1R2	0.00935677	0.00795686	0.0104169	0.00476487	-0.00501889	-0.00225563	0.0133193	0.0261083	0.00415437	-0.011272	0.0073244	-0.00427919	-0.00857354	-0.0251984	-0.00751653	0.00308031	0.0178729	0.0115246	0.00235343	0.0123706	-0.0260418	-0.0184431	-0.0112884	-0.016447	0.00714516	0.033137	0.019801	-0.0604959	-0.00837774	-0.0148298
PAK2	0.00755735	0.000428362	-0.00748207	0.0100283	-0.00909778	0.00390389	-0.00124108	-0.00796826	0.0183287	-0.00542073	0.000755849	0.0410704	0.00874584	-0.0062409	0.0202847	0.00997164	-0.00181786	-0.0027594	0.00545494	0.00873921	-0.00220194	-0.00652174	-0.013131	-0.00512803	0.00606327	-0.00304358	-0.00574069	-0.0431194	-0.0428536	-0.00798998
RPL35A	-0.0062391	0.10706	3.23241e-05	0.00155174	-0.0073284	-0.000547536	0.00907277	-0.000170098	-0.00405545	-0.00673305	-0.0046245	-0.00614777	0.0165027	-0.0529144	0.00835904	-0.00499422	-0.00400836	0.000673628	-0.000357052	-0.00545289	-0.00306595	0.000767834	-0.000403455	0.00984709	-0.000599821	0.00696331	0.0148699	0.0116931	0.00403058	-0.00257939
ATP5ME	0.0172462	-0.0150229	0.00563804	-0.05492	0.0338544	-0.0145842	-0.0313455	-0.000708652	0.00117986	-0.0101006	0.00970037	-0.00678274	-0.00527019	-0.111001	-0.00381382	-0.00954058	-0.0127592	0.0105151	-0.00760945	-0.0111529	0.00614789	-0.0118496	0.00959442	0.013946	-0.0070253	-0.0124264	-0.0298631	-0.00164131	0.00136665	-0.0241479
MXD4	0.00782267	-0.00723404	0.00889099	0.000251997	0.00488981	-0.0108313	0.00456417	-0.0194496	0.0240621	-0.0190445	0.000385528	-0.0112386	0.0524434	-0.0129321	0.00244437	-0.0036734	0.00980686	0.000891207	-0.00684237	0.00387992	0.0397126	0.0100974	-0.00940614	-0.0163834	-0.00489042	-0.00749478	-0.0023485	-0.0330798	0.0197305	0.0151714
ADD1	0.0181363	-0.00243337	0.0157679	-0.00441148	0.0233234	0.0167604	0.0332186	-0.00197384	0.0186714	0.00257243	0.0034745	-0.00596408	0.0367349	0.0125562	0.010464	0.0112545	-0.0237896	-0.00493901	0.0338452	-0.00857247	0.0142945	0.0235341	-0.00168108	0.0055935	-0.016586	-0.0184218	0.0114175	0.00268873	-0.0242088	0.00779135
LRPAP1	-0.0010783	-0.0113804	-0.00624518	0.00758659	-0.0352717	0.0344214	0.00392156	0.00883377	-0.00225397	-0.0108372	-0.00462533	0.0171713	-0.00960544	-0.0337662	0.0311452	-0.00534962	-0.0224911	0.0375664	-0.0869803	0.00110078	0.0173611	-0.0186148	-0.0155493	-0.0177322	-0.0083896	0.0155555	0.0229787	-0.00473922	-0.0123121	-0.0251291
MRFAP1	0.00638295	0.0066948	0.00344666	0.00743298	0.00207345	0.0129529	-0.0184253	0.00137436	-0.00767053	-0.00705637	0.000300262	-0.0111426	0.0174777	0.0388764	-0.00749576	-0.0100413	0.0167835	0.0332307	0.00831868	0.0328843	0.0222232	0.00735998	0.0407761	0.00825642	0.0295696	0.0092614	-0.00353831	0.00635131	-0.0328926	-0.00650506
GRPEL1	-0.0197368	-0.00323768	-0.0103152	-0.004078	-0.00788752	0.00689126	-0.00779068	0.00124275	-0.00207811	-0.00461456	0.0044683	0.0038879	3.90212e-05	-0.0115137	-0.00187643	0.0266028	-0.00580429	-0.0254566	0.00561797	0.00798053	0.0104277	-0.0213734	0.00392314	0.0099956	0.00299368	0.0107923	0.0117971	-0.0301343	-0.0254362	0.00145183
BOD1L1	0.00113494	0.00589239	0.00438626	-0.000497731	-0.00787371	-0.0204626	0.0759609	0.00471361	0.00287908	0.00493991	-0.00472932	0.0218971	0.0216746	0.00325187	-0.00238503	0.00247188	-0.00144046	0.00135631	-0.0243555	-0.000491066	-0.0134393	-0.00632146	-0.0130798	-0.000399139	-0.00218324	-0.00312677	-0.00113628	-0.00777423	-0.00773671	0.010248
FBXL5	0.0132795	-0.0091234	0.0360219	0.0148811	0.0493909	-0.0108971	-0.00846786	0.00699138	-0.00471506	0.00549395	-0.000984586	0.0177134	-0.00408097	-0.0107294	-0.00515961	0.00896895	-0.0225987	-0.0263948	-0.00632947	0.00662586	-0.00130181	-0.00912167	0.0135962	0.0172675	-0.0228668	-0.00154034	-0.0151934	0.0114721	-0.0369381	-0.0136587
FAM200B	0.0118822	0.00583291	0.007033	0.0114055	-0.001889	-0.000981256	0.00522756	0.0113671	-0.0141625	0.0109402	-0.00245135	0.00124967	-0.00326336	-0.026315	-0.00394355	-0.0142043	-0.0295168	0.00843914	0.00550763	0.000712891	0.048833	-0.00881583	0.0301958	0.00995061	0.00386649	0.00869245	-0.0286852	-0.00305719	0.00547592	0.037154
QDPR	-0.0140475	-0.00505223	0.0668078	0.00479715	-0.00721271	-0.0020172	-0.00864918	0.00232092	0.00172836	-8.44294e-06	0.00541925	-0.00185586	-0.00105209	0.0176268	-0.0046363	-0.00507698	-0.0112707	0.000587051	-0.00648167	0.0536421	-0.00207664	-0.0133291	0.0070028	-0.0165029	-0.0261829	-0.00160462	-0.0267012	-0.0183075	0.016076	-0.00529885
LAP3	-0.0268371	-0.00247076	0.0693007	0.00547858	0.0105398	-0.0167054	0.000292965	-0.0155596	-0.00832222	-0.0062039	-0.00502306	0.0135859	0.0124131	0.00218801	-0.00865459	0.0233535	-0.0138144	-0.0112953	-0.00162167	0.0201444	-0.012957	-0.0295658	0.0331501	-0.0229939	0.0403921	-0.00591987	0.031856	0.007458	-0.0338995	0.000964679
RBPJ	0.00319275	0.00370957	-0.00260272	0.00454566	0.00751351	-0.00179264	0.0147324	-0.0670887	-0.00768518	0.0104398	-0.00178836	0.000789971	-0.0154601	-0.00801755	-0.00644085	-0.0094192	0.00105702	-0.00103648	0.00566125	0.000490982	-0.0103197	-0.00458453	-0.001921	0.000329618	-0.00199577	0.0252835	0.00446449	-0.037435	0.00216448	0.0089916
TBC1D1	0.012289	0.00374095	-0.00156312	-0.00747565	0.00704237	0.00939869	0.00274219	0.0100247	-0.0141599	0.0914937	0.00272745	0.0116818	0.0259295	0.00997784	0.0134238	0.00152467	0.0336767	0.02531	0.0130643	-0.000552804	0.0187451	-0.00585452	-0.0275391	0.012128	-0.0223367	-0.0082316	-0.0164157	-0.0428603	-0.00721198	-0.0116043
RFC1	0.000828946	-0.00019282	0.00267729	0.00375538	-0.0112544	-0.000494304	0.0105434	0.00304727	0.00210253	0.00320672	0.00220843	-0.0127637	0.0138685	-0.000183952	-0.011198	0.0115558	0.00280674	0.0135233	-0.00235507	0.00174823	0.00559515	-0.00633223	-0.00479751	-0.00860925	0.00424253	0.00569463	-0.00035815	-0.0374933	-0.0450606	-0.0103441
RPL9	0.0026507	0.116481	0.0028679	0.0208111	0.0382521	0.00037284	-0.0172688	-0.00543608	-0.0151095	0.0243943	-0.00757365	-0.0144024	0.00266835	0.0460707	0.000732687	-0.035392	-0.0176482	0.00312284	-0.0079712	-0.000555184	-0.0144267	-0.021927	0.0506571	0.00343949	-0.00859693	-0.00537992	-0.0287752	-0.011045	0.024167	-0.0033345
SMIM14	0.0110515	-0.00252513	0.0154654	0.00689012	0.0361212	-0.00528107	-0.0135336	-0.00717699	-0.000519981	-0.00486777	0.00219615	0.00143814	0.0140614	0.0175557	0.0389079	-0.018231	-0.00292867	0.00671522	-0.00373916	0.00164055	0.00700834	0.00255583	0.00607937	0.0151621	0.0054908	0.00339267	-0.0206892	-0.0406963	0.0167988	-0.00665394
UBE2K	0.00640641	-0.00285295	0.00857263	0.0012819	0.0188421	0.00455838	0.00300032	-0.0130003	0.00296427	-0.00501066	-0.00187741	0.00507579	0.000783172	-0.00541719	0.0209677	-0.0131052	0.00782537	-0.0154204	0.00235142	-0.00098789	0.0134557	-0.00132094	-0.0031927	-0.00923595	0.0048738	-0.010247	-0.0230726	-0.0379316	-0.0133641	0.00216989
RBM47	0.0160497	-0.00177373	0.0232091	-0.00760052	0.0793563	-3.5901e-05	0.0167139	-0.00397155	-0.0128925	0.0172667	-0.011525	0.00460331	-0.0268219	0.0117076	-0.00192553	0.0156063	-0.0237973	0.0072755	0.00118407	0.00025723	0.0140169	-0.0058806	0.00366602	0.0181371	0.0211623	0.0248882	-0.0239264	0.0198129	-0.00879046	0.0161771
SLC30A9	-0.0087784	-0.00429263	0.00546197	-0.000397742	0.0263195	-0.000189679	-0.00787915	0.000120652	-0.00777277	0.0110337	0.000994394	-0.00652482	-0.00223481	-0.0115306	0.000644264	0.0129078	0.0312774	-0.00576182	-0.00881836	-0.00030623	-0.00193665	0.000169938	-0.00933191	-0.0117257	-0.022814	0.00601518	-0.00778377	-0.0436968	-0.00991035	-0.000988517
COMMD8	-0.00581564	-0.00505774	0.0110907	-0.00528232	-0.0136474	0.00487464	-0.011484	-0.00236224	0.0106413	0.0100619	0.00628658	0.00633109	-0.00960508	0.00469419	-0.00777113	0.016572	0.0206614	0.0124343	0.00474452	-0.0048005	-0.0073136	0.0268243	0.0343259	-0.0200072	-0.0225582	-0.00334896	-0.0133166	-0.0550478	0.000163067	0.00522521
OCIAD1	-0.00614443	0.00173574	0.00522866	0.00643623	0.00359459	0.00749963	0.0101808	-0.00182541	-0.00497184	0.00851423	-0.00203955	-0.00622856	0.00489719	-0.00426032	-0.00572297	-0.0188246	-0.000539293	-0.00139983	-0.073408	-0.00819724	0.00707008	-0.0274222	0.0347865	-0.00638324	0.00147876	-0.0112922	0.000904442	0.00650105	-0.00842041	0.00897614
OCIAD2	-0.0120572	0.0124976	0.0166698	-0.00774944	-0.00924102	0.00831795	0.00631515	0.0102745	-0.00267332	-0.0208853	-0.0012094	-0.0105696	-0.00717341	-0.000912265	-0.0100276	-0.00506641	-0.0899571	0.013158	-0.0173804	-0.00153772	0.00208754	0.0399358	0.00415032	-0.0535591	-0.00756918	-0.00723896	-0.0196873	-0.00991964	0.0220218	-0.020315
SRP72	0.00385141	0.00235757	0.00136293	0.0071131	0.00703927	-0.0035724	0.00302249	-0.00721824	0.00692089	-0.00710194	-0.0042086	0.0109254	0.000725842	-0.000137011	0.00109631	-0.013068	-0.00403905	-0.00182614	-0.00945103	0.00798805	-0.0054931	-0.00413977	-0.00802315	0.0100222	0.0059246	-0.0143733	0.0120679	-0.0527075	-0.0077258	-0.0168606
IGFBP7	-0.00295551	-0.0106533	0.044144	0.00584327	-0.0240844	-0.0228327	-0.0057429	0.0246868	-0.0142144	0.0139818	0.00467769	-0.0226661	0.0651683	0.0124576	0.0141688	-0.026338	0.0204946	-0.00347137	-0.114957	0.0261555	-0.0111152	0.0255405	-0.00952871	-0.00617139	0.0156601	-0.00407707	0.00527519	0.0156099	0.00365609	0.030692
UGT2B7	0.0196011	-0.00757034	0.0765612	-0.00572946	-0.00839534	0.0788741	-0.0512255	0.0166411	0.000362103	-0.00377515	0.0107461	-0.00589934	0.00146445	0.00432606	-0.0141272	-0.00488383	-0.00687294	-0.00146001	-0.0168682	-0.0129911	-0.00719759	0.0162891	-0.010824	-0.00481714	-0.0183442	0.0232863	-0.012094	-0.00720627	-0.000400788	-0.0108225
SLC4A4	0.0165927	0.00858906	0.0507193	-0.00068907	0.00308698	0.104414	-0.0314494	0.00631635	0.00600459	0.00161966	-0.00299246	-0.00242268	0.013022	0.015564	0.0255003	0.030322	0.00382336	0.000612816	0.0067958	-0.00564341	-0.0120696	-0.00107095	0.00311583	0.0349291	-0.00583592	0.00112075	-0.0158909	0.00231725	-0.028717	0.0199088
ALB	-0.00208082	0.00914718	0.0436419	0.0110442	0.0189121	-0.0107532	-0.00525848	0.00108483	-0.00124263	0.0065522	-0.00558511	0.000447315	0.00850302	0.02697	0.0107906	-0.0112596	-0.00165488	-0.158075	-0.00035119	0.0173672	0.0227763	-0.00403336	0.0100921	0.0299523	-0.0803391	-0.00925939	-0.0526896	0.0104379	0.0278623	0.0269727
AFP	-0.079417	0.00473853	-0.011027	0.0145299	0.0330866	-0.016369	0.0113341	-0.00801912	0.00655172	-0.00452139	-0.0138197	0.00307701	-0.00378926	-0.0194115	0.00346359	-0.00739456	-0.0237816	0.0242617	-0.0168226	-0.0052838	0.0130824	-0.0298815	0.026521	-0.0124758	0.0565827	-0.021525	-0.0186853	-0.00523104	0.0174481	0.00152566
G3BP2	-0.0224237	0.001018	-0.00431228	0.0034532	0.0133754	0.0090341	-0.00684877	0.0158425	0.011325	0.000878595	0.0040286	0.00106107	0.00273166	-0.000586714	0.00191677	0.0354854	0.0114218	0.0237436	0.00543147	-0.0048678	-0.0176786	0.00146821	0.0178678	-0.000981645	-0.0051997	0.0225461	-0.00201972	-0.00322761	-0.0680899	-0.00248654
SEPT11	-0.0304712	-0.00401103	-0.0289528	0.013324	0.015545	-2.33615e-05	0.0115266	-0.00118066	0.00240271	0.0143732	-0.000297693	-0.00488336	0.00386799	-0.00130725	0.0458982	-0.0179468	0.00372318	-0.00934624	-0.000713628	-0.0111782	0.00701982	0.0539267	-0.00322591	0.00331913	0.00303281	-0.00548899	0.0100065	-0.0069505	-0.0278565	-0.00155592
CCNI	0.0283463	0.0197726	-0.00526514	0.000382239	0.0547385	-0.0221917	-0.0242066	0.0110073	-0.0178734	0.015918	0.0271142	0.0203743	0.00938172	0.00497351	-0.010386	-0.0935157	-0.019495	0.025427	-0.010906	-0.00858062	0.00641436	-0.0159317	0.00625794	-0.000208897	-0.00700981	0.00972364	-0.0277589	0.000358118	0.00921053	-0.00702855
CCNG2	-0.015119	-0.00494012	-0.00971289	0.0121421	0.025633	-0.00318544	-0.00897659	0.00366229	-0.0111009	0.000484449	-0.00621478	0.00898047	-0.00424245	-0.0254252	-0.00565499	0.00178824	0.0176764	0.0207319	-0.00496244	0.00216055	-0.00382247	-0.00922263	0.00376917	-0.0219477	-0.00503542	0.0190039	-0.0269263	-0.0444619	-0.00348522	0.00438243
MRPL1	-0.00969836	-0.00470202	-0.0102505	-0.00694159	-0.00129059	-0.00284793	0.00669976	-0.00303067	0.0100729	-0.00483993	-0.00780255	-0.0111925	-0.00845791	-0.0216586	-0.00115749	-0.00294721	0.00876788	0.000808331	-0.00152432	0.000288786	-0.00471683	-0.00566397	0.0113672	-0.00487417	-0.000270311	-0.00896866	0.014729	-0.0452216	-0.00829027	-0.000177966
HNRNPD	0.0130914	0.000191092	0.000718801	-0.00471542	0.0196049	-0.00315436	0.00795272	-0.00166874	0.00824663	-0.00922712	-0.00656934	0.00294357	0.00152585	0.0058224	-0.00750184	-0.0166524	0.00365356	-0.00456953	-0.00985234	-0.0136083	0.0293704	-0.0139474	0.0167665	-0.0170581	0.0123888	0.0105098	-0.00343355	0.00655274	-0.0562725	-0.0109031
HNRNPDL	0.0172004	-0.00209294	-0.00111539	0.020822	-0.00771995	-0.00990654	0.0295709	-0.000420375	0.00707881	-0.00778626	0.0177842	0.00250326	-0.012867	-0.00389801	-0.00387836	-0.00149085	-0.00868332	0.0222107	0.000388866	0.021993	0.00535214	-0.00549719	0.0302165	0.0019468	-0.00650134	0.0133149	0.000926169	0.0092185	-0.0324653	-0.00459313
SEC31A	0.00194886	-0.000134854	-0.0138016	-0.000725427	0.0325028	0.00976407	0.0264409	-0.00171941	-0.00605121	-0.00278553	-0.00256005	0.00440286	0.0100093	0.0175345	-0.0104884	0.00746244	-0.00213064	-0.0199989	0.0149543	-0.00827615	0.0120649	0.0115901	0.00276279	0.00205151	-0.0513673	0.00855144	0.0190294	0.00422984	-0.0224957	0.0261073
MRPS18C	0.00482889	-0.00558704	0.000874069	-0.0156054	-0.0104855	0.00322209	0.00889598	0.000309478	0.00235985	-0.0144179	9.73179e-06	0.00251734	0.0121763	-0.0238298	-0.00684314	-0.00310076	-0.0185721	0.0200046	0.00294027	-0.00819968	0.0101233	-0.0132932	0.0454892	-0.0128958	0.00317807	0.00607687	0.0119825	-0.021949	0.00833326	0.00372159
ARHGAP24	0.011852	-0.00531891	-0.0182104	0.00837754	0.0123366	-0.00259808	0.0252961	-0.00884884	-0.0392182	-0.0252	0.00394556	-0.0109215	-0.0424762	-0.0168231	-0.0272742	-0.00030189	-0.0278746	0.0537837	-0.00524519	0.0303705	0.0107246	-0.00914809	0.0203516	-0.00848399	-0.000574378	0.0294919	-0.0266648	0.0118298	-0.0354134	0.0440691
AFF1	0.016289	-0.00265684	0.0283509	0.00202499	0.0240742	0.00378968	0.0115731	-0.0194487	-0.000365537	-0.00442983	0.00861107	-0.0110048	0.0359118	-0.0205619	0.0547532	0.0241383	-0.0169421	-0.0146827	0.0147742	-0.00547264	-0.0209758	0.01327	-0.00851202	0.0269464	-0.00850418	-0.00444899	-0.0138796	-0.0283899	-0.010931	-0.000624688
SPP1	-0.0123647	-0.0189312	-0.0244365	0.00302033	0.00869694	0.0972306	-0.034048	-0.000118864	0.00902225	-0.0352198	0.01441	-0.000526077	-0.0198569	-0.0093109	-0.0437	-0.0195219	-0.00639722	0.00901642	-0.068763	0.0286723	-0.041683	0.0241484	0.00268434	-0.0542165	0.0215818	-0.00587285	0.0023465	0.00489276	0.0225116	0.0949836
PPM1K	0.0017764	-0.000501518	0.00360509	-0.00786296	0.0345852	0.000476336	0.0106131	-0.00188884	0.0110116	-0.0420346	0.00577536	-0.0208175	-0.0188369	0.00415784	0.00841865	-0.0176235	0.0153454	0.0222168	-0.0043014	-0.0023513	-0.00997455	-0.0174321	-0.000856229	0.0406677	-0.0027396	0.0135024	-0.00916308	-0.0412673	0.00880015	0.00840084
PYURF	-0.00395646	-0.00616866	-0.00367594	0.00983655	-0.00286563	0.00212321	-0.0124285	-0.000691009	0.00516825	-0.00580511	0.000412361	0.00167915	0.00358479	-0.0187491	0.0147739	-0.023802	0.0189224	-0.00528813	-0.00407937	-0.00285639	0.0501645	-0.00964438	0.0267659	0.0109583	0.000708563	0.00296911	-0.0356792	-0.0148198	-0.0248752	-0.00545502
FAM13A	0.0031035	0.000857607	0.00567827	-0.0135436	0.036795	-0.0091945	0.0123981	-0.0116264	-0.0150023	-0.00130899	-0.00440302	-0.0127447	-0.0228446	0.0137967	-0.0211278	0.0061875	-0.0304384	0.0039686	-0.0149809	0.00471555	-0.00111373	-0.00120166	-0.0189232	0.0308844	0.0685541	0.0111316	-0.0207565	-0.044797	0.000115866	-0.0285853
ADH5	-0.0118452	-0.00349713	-0.0120702	-0.00789589	-0.00737783	-0.00392989	-0.00328782	0.00442778	0.00204802	-0.0134202	-0.000289786	-0.0127825	-5.81239e-05	0.016019	-0.0042626	-0.0543603	-0.029237	0.020566	0.00367796	0.0312867	-0.02145	0.0102557	-0.00878978	-0.0144259	-0.0639574	0.00476303	0.0170318	-0.0161893	-0.0119832	0.0167652
ADH6	-0.0341401	0.00124773	-0.0182895	0.00570099	0.0357898	0.00797987	0.00429564	-0.00497449	0.0080578	0.00466635	-0.00750408	-0.00198834	-0.00153884	-0.00756453	-0.00261149	-0.00426963	0.0306966	0.0560332	0.00400428	-3.23818e-05	0.00516195	0.0166696	-0.0143592	-0.0109915	-0.0590144	0.00281259	0.00978804	-0.0192292	0.00948943	0.00473156
H2AFZ	0.028024	8.0825e-05	-0.0114501	-0.006522	0.00648972	-0.000651145	-0.000666136	0.0154351	0.0114449	0.00292386	-0.0102822	0.0216026	0.000269663	0.020231	-0.011737	0.00833713	-0.0369554	0.00562179	-0.0203939	0.0397162	0.0175967	-0.0362942	0.0438083	-0.0174685	-0.00692303	0.0273304	-0.014218	0.0080591	-0.000504974	-0.0310054
UBE2D3	0.0100663	-0.00627465	0.00328152	0.0285864	0.020966	0.000254947	-0.00645502	0.00777843	0.0137861	0.0174494	0.0128263	0.0143498	-0.00556415	0.0024151	0.00142782	-0.00422278	0.00842876	0.0105908	0.00836725	0.0575941	0.00682311	-0.00842755	0.0252013	0.0262751	0.0116729	0.0147687	-0.0147124	0.00493462	-0.00826491	0.00031654
BDH2	-0.0282918	-0.0116861	0.00320112	-0.0220878	0.0138338	0.00547873	-0.0158262	0.00248387	-0.00261363	-0.00853186	0.00654925	-0.0114108	-0.00951661	0.0140994	-0.0100305	-0.0219821	-0.068221	0.0101598	0.00866736	0.00557963	-0.0160967	-0.015982	-0.00209251	-0.0487883	0.0134265	0.00333659	0.0135417	-0.0098091	-0.0161182	-0.0050261
PPA2	-0.0132037	-0.00868147	0.00216718	-0.00428747	0.00299725	-0.00177771	-0.00672365	-0.00599278	-0.00117115	0.00154859	-0.00412407	-0.00276992	-0.0110198	-0.00908654	-0.00171779	-0.00152998	0.0140893	-0.0123694	-0.00329846	-0.000217088	-0.0048955	0.0061359	0.025811	-0.00423916	-0.00809094	-0.00290187	-0.000304801	-0.0455842	-0.00117323	-0.00188942
AIMP1	0.000162575	0.000711775	-0.0086503	-0.00473219	-0.00518401	-0.000343724	0.011981	0.00404436	-0.0101453	-0.00218615	-0.000519777	0.00918506	-0.00187925	-0.0187062	0.00763287	-0.0107359	-0.014373	-0.0121387	-0.0146162	-0.00364217	-0.00978236	-0.0212162	-0.00319992	-0.00647032	0.0134996	-0.00156984	0.0216916	-0.0496275	-0.00726793	-0.00240542
HADH	0.00273104	-0.00548437	0.0353747	0.0202652	0.0283449	-0.0146404	-0.0100189	-0.00201331	-0.00559753	-0.00686241	0.00381103	-0.0067886	-0.00838036	-0.00451369	-0.00472411	0.00825031	-0.000397029	-0.0339109	0.00232805	0.0461626	0.006294	-0.00379999	0.0113139	0.0139583	-0.0417139	-0.00929346	-0.00193136	0.00756501	-0.0173128	0.00269608
RPL34	-0.00712686	0.119865	-0.00418497	0.0104767	0.0107755	0.00329	-0.0134923	-0.00385812	-0.00723753	-0.005881	-0.00347936	-0.00624062	0.00383989	-0.0525215	0.00992475	-0.00162733	-0.00158772	0.00127562	-0.00624146	-0.0124759	-0.0240188	-0.000751481	0.0195651	-6.05423e-05	0.0173472	-0.00559313	-0.026243	-0.00260557	-0.0154187	-0.00747622
ENPEP	0.00999352	0.00520492	0.00304392	-0.0047606	0.00832038	0.121863	-0.01758	-0.00045966	0.00565566	0.00204972	-0.0104047	-0.00430905	0.00714118	0.0059777	0.00219064	0.014306	0.0159236	0.00124673	0.0104273	-0.00652445	-0.0129892	0.0115584	0.00566963	0.00255282	-0.000905994	-0.000200244	-0.000903877	-0.0134073	-0.00969269	0.0148103
LARP7	-0.00873801	0.00387915	-0.0012815	-0.0127123	-0.00526561	-0.00119597	0.0244711	-0.0054449	-0.000954241	-0.00485517	-0.0152837	0.0107824	0.00501898	0.00885363	-0.00106545	-0.00934157	0.000743825	-0.00739506	-0.00318312	-0.0171176	0.00555711	-0.00341806	0.0182454	-0.0048673	0.000546851	0.00089802	-0.00105993	-0.0220129	-0.0276391	0.00363984
ANK2	0.015932	0.00504863	0.148895	-0.00410848	0.0115256	-0.0112932	0.0187486	0.00795499	-0.0141474	-0.0188358	-0.0122892	-0.00166528	-0.00826199	-0.00105036	-0.0142803	0.00927516	0.00153093	0.00995667	-0.00963128	-0.00839469	-0.00429783	0.01062	0.00206124	0.0234902	0.0244376	-0.00862279	0.00415243	0.00913827	-0.0227285	-0.00306683
SNHG8	-0.0132356	0.0280289	-0.0187784	-0.00892304	-0.00372692	-0.00479052	0.0274816	0.000587826	-0.0298588	-0.0220917	-0.0143423	0.0101097	-0.00891276	-0.0713715	-0.00711622	-0.0152593	-0.0325916	-0.0370406	-0.0117966	0.029098	-0.0191781	-0.0115838	-0.0185794	-0.00512333	-0.0162397	0.00663627	-0.0340291	-0.0104575	0.0066606	-0.0233561
C4orf3	-0.0482181	0.0045633	0.0144513	-0.0244025	0.0089792	0.0119156	-0.0108805	0.00719099	0.0177742	0.00331645	0.0152856	0.0135765	0.0342983	0.00994829	0.0120469	-0.00562574	-0.0147179	-0.00258539	0.00902769	0.00559748	-0.0122251	0.0126297	0.0196115	-0.0156807	0.0246647	0.0113564	-0.0672287	-0.0108464	0.0215174	-0.0193117
ANXA5	0.0361484	-0.00549444	-0.00984157	0.00153086	-0.0116673	-0.0015338	-0.0134667	-0.0261894	-0.0497688	-0.00138226	-0.00155147	0.0629099	0.0249946	0.000445777	-0.0196306	-0.0329172	0.00837131	-0.0221317	0.00808188	0.00454213	-0.0044593	0.0225857	0.0400916	-0.00277709	-0.00721682	0.00630452	0.0400289	0.00336947	-0.0376411	0.0147595
PGRMC2	0.00159599	-0.00228908	-0.00651979	0.0158941	0.00874386	0.0361106	-0.00522527	0.0116291	-0.00838354	-0.0078146	0.00188619	-0.00662045	0.00457148	-0.0147339	-0.0210101	-0.0153642	-0.00716159	0.00225921	-0.0424786	0.0012253	0.00575158	-0.0148228	-0.0174169	-0.0196895	0.00503136	0.0100784	-0.00960442	-0.0424338	-0.00638153	-0.0085064
JADE1	0.0299358	0.00817942	-0.00219622	0.00206807	0.0244481	0.00513913	0.0301321	0.0285095	-0.00916195	0.0703343	-0.00496779	0.00087546	0.0100578	0.00230333	-0.00850073	0.011356	-0.0281447	-0.00967071	0.00453001	-0.00154599	-0.0314565	0.0278923	0.00394733	0.0119478	-0.0324762	0.0251986	0.00441051	-0.0173401	0.0142446	0.0144509
NDUFC1	-0.0189726	0.00110981	-0.000880455	-0.070176	-0.0041121	0.00675693	-0.000481397	-0.000611688	-0.00942719	-0.009815	-0.00302606	-0.0114619	0.0148761	-0.05377	0.00973884	-0.000908596	-0.0246049	-0.0207972	0.000986825	-0.02054	0.0126236	0.00764269	0.0096432	-0.0158364	-0.00617642	0.00208625	-0.0211285	0.0139208	-0.0082051	0.000903375
MGST2	-0.0139021	0.00144444	0.0171052	0.000772418	-0.00934222	0.016085	0.0114915	-0.039267	-0.00348647	0.0243159	-0.0104541	-0.0126284	0.0349644	-0.0114522	-0.0129923	-0.0171475	-0.00582617	-0.0252518	-0.040549	0.000146999	0.0185825	-0.0293237	0.0195543	-0.0132081	-0.00989928	-0.0333833	0.00786819	-0.031096	0.0308208	-0.0193511
SCOC	-0.00643529	-0.00849484	-0.0104288	0.00413408	0.0124967	-4.42725e-05	-0.0233078	0.0020218	-0.0104103	0.0100586	0.0124964	-0.00681647	0.00112448	-0.01583	0.0192423	-0.0093249	0.00842738	-0.00477417	0.00206009	-0.00652999	-0.000887223	0.0136034	0.0488019	0.0111146	0.01071	-0.000178083	-0.0106782	-0.0207361	-0.0121999	0.000372949
SMARCA5	0.00832598	0.00465187	0.000369487	0.00590347	-0.00574729	0.00137177	0.0151653	0.00453124	0.00545497	-0.000230607	-0.00516316	0.0139951	0.00636405	-0.00399398	0.00988414	-0.00350718	0.00760237	0.00720047	0.00245332	-0.00260902	-0.0123154	-0.0014409	-0.0221888	-0.0213483	-0.00839101	0.00981344	-0.000679363	-0.047631	-0.0396452	0.0208746
RPS3A	-0.00182778	0.119105	0.00878349	0.00317856	-0.0123603	-0.0010634	-0.0119995	-0.00750182	-0.000242156	0.00521153	-0.00105938	-0.0120123	-0.019949	0.0413566	0.00779463	-0.0324077	-0.00492789	0.0196117	-0.0043126	-0.00886535	-0.00785989	-0.00252544	0.0369001	0.0252787	0.00344548	-0.0045213	-0.0359818	-0.0161982	-0.00942644	-0.0102374
FNIP2	0.0117035	0.00142766	-0.00391601	-0.0154546	0.0636006	0.0210137	0.0298745	-0.0123789	-0.00723019	0.0118778	-0.0105181	0.0219759	0.0195917	0.00292709	-0.00465254	0.0193165	-0.0360734	-0.00397976	0.0174158	-0.00802928	0.0055644	-0.0119809	-0.00497351	0.00882708	-0.00175174	0.000347774	-0.0121291	0.00629456	0.0033325	0.0111766
TMEM192	-0.00225166	-0.00416906	0.0133357	0.00828247	0.0245195	0.0379858	0.0131117	-0.00417034	-0.00556006	-0.00679453	0.00342621	-0.00116569	-0.0109552	-0.0213805	-0.00602461	-0.00442327	0.00430901	0.00622662	-0.0137287	0.00130892	0.00350681	-0.0108671	-0.00297958	0.00195463	0.00980809	-0.000114335	-0.0170225	-0.029031	0.0139163	-0.0106963
HPGD	0.00829678	-0.000594679	0.0942134	0.00198619	-0.00703146	-0.00199567	0.00263978	0.014792	-0.00318901	-0.00725045	0.0023354	0.000673125	0.008108	-0.00331283	0.028225	-0.00606367	-0.0137773	-0.0103996	-0.00268539	-0.0161858	-0.00244074	-0.0162759	0.0201619	0.00237956	-0.0391048	0.00627681	0.00582408	-0.00513154	-0.0136006	-0.000926277
ACSL1	0.00657954	-0.0124773	0.0493024	-0.0230076	0.0543351	0.00812798	0.0066248	-0.00845847	-0.00838156	0.000332842	0.00410279	0.0174637	-0.0163146	-0.0179175	-0.0186545	0.027089	0.0154018	0.0182462	0.00018473	-0.0131662	-0.0292667	0.00381861	0.0127993	0.052086	0.0067018	0.00579025	0.0231435	0.0134932	-0.0120118	-0.0111925
SLC25A4	0.024388	-0.00742847	-0.0192985	-0.061947	0.00136711	0.00744515	-0.00354043	0.00070525	-0.0188514	0.00272027	0.000847011	-0.0191859	-0.013423	0.0196675	-0.0351717	-0.0170614	0.0300222	0.0154	-0.00543852	0.0138511	0.0155876	-0.0113721	0.0274879	0.0748145	0.0104948	-0.000428578	0.0334459	0.00608033	-0.0134585	0.0170573
CFAP97	0.00515429	0.00126041	-0.0181224	0.00878257	-0.00160985	-0.00368499	0.0117649	0.00119048	-0.00367039	0.00526174	-0.00107588	-0.0121099	0.00695939	-0.0175749	-0.0027188	0.00878774	-0.00792343	0.00815334	-0.00277516	0.00887766	0.00383326	0.00972614	-0.0150506	-0.00152567	0.00138746	0.00751409	-0.0203137	-0.0494934	-0.0234174	-0.0204014
UFSP2	-0.0132745	-0.00200044	-0.00828026	0.000956057	-0.00945715	-0.00585718	0.000873959	-0.00252152	-0.0067913	-0.0084639	0.00155261	-0.00548898	-0.00344823	-0.0161693	-0.00202051	-0.0117906	-0.00496579	0.0019576	-0.00610642	-0.00865242	-0.0134669	-0.00253051	0.0191381	0.0173836	-0.00550859	-0.00178418	-0.00595817	-0.0511697	-0.0105117	0.00218767
SDHA	-0.0300924	-0.00591831	-0.000384225	-0.00888	0.0202953	-0.00876288	-0.000626387	-0.00137936	-0.000562193	0.00390611	0.00377049	-0.0122018	-0.00324109	-0.0147256	-0.000558389	0.0155555	0.00197159	-0.0161676	-0.0178237	-0.00230819	-0.00951804	-0.0159035	0.0136509	0.0176471	-0.00131954	0.00320912	0.0890558	0.00572913	-0.00785984	0.00477177
PDCD6	0.000114629	0.000826402	-0.00267377	-0.00632406	-0.00678917	0.00027916	0.00823648	0.00776612	0.000817005	-0.00492327	-0.00442068	0.00819519	0.0121011	0.0198233	-0.00143044	-0.00128145	-0.00669377	0.0122186	-0.000535638	-0.00160394	0.00978417	-0.00652266	0.0653805	-0.00350724	-0.000467276	0.00845084	0.00682398	-0.00468096	-0.0051826	0.0058768
SLC6A19	0.0183897	0.0129908	0.019389	-0.0136702	0.0174878	0.116473	-0.0164175	0.00422222	0.00458426	0.00281255	-0.00584895	-0.000397587	0.016949	0.00515009	0.0128119	0.02481	-0.0225952	0.0355026	0.0155076	-0.00622503	0.00672983	-0.0242761	-0.0226623	-0.000239665	0.0116742	0.00756472	0.00740177	0.00113114	-0.0054859	0.0212786
MRPL36	0.0209608	0.00598345	0.00151591	-0.0612787	0.00354313	-0.00986113	0.0276029	-0.00701314	-0.00063122	-0.0469883	-0.0189366	-0.00238637	-0.00415471	-0.00816794	-0.0228164	0.0260705	0.000466493	0.0357949	-0.0147818	-0.00670125	0.00984235	0.00302426	-0.00296621	0.0334069	-0.00555301	-0.00305986	0.00383091	-0.0488847	0.0163452	-0.0400521
NDUFS6	3.12543e-05	-0.00131105	-0.00952212	-0.100461	0.029249	-0.00807398	0.00937381	-0.0036982	0.00798805	-0.0239734	-0.00364737	0.00229825	0.00740909	0.0114138	-0.021167	-0.00936114	0.00100315	0.0155544	-0.00364309	0.0118584	-0.00609741	0.00709126	0.00304135	0.0102861	0.00320773	-0.00205691	-0.00908978	-0.000914799	0.0310157	-0.0207728
CCT5	-0.00523326	-0.00242032	0.00490484	0.000335794	-0.0140459	0.00114902	-0.00712878	0.00838843	0.000146986	0.0086452	-0.000181897	0.0332345	0.000176508	0.0187677	-0.00802989	-0.00257979	-0.0104368	-0.0223576	-0.00259898	-0.0101037	0.00762017	0.00959064	0.0130666	0.00781128	0.00777367	-0.000596689	0.0483966	-0.0248925	-0.0264594	0.00554805
CMBL	-0.0517249	-0.00714465	0.0404392	-0.00903094	0.0144273	0.000622765	-0.0238071	0.00990823	-0.00878554	-0.015858	0.0126573	-0.00739254	-0.013363	0.0201791	-0.0107625	-0.0214789	-0.00925172	0.0286462	-0.00318013	-0.000934339	0.00743374	-0.020972	-0.010117	0.00535137	-0.0239633	-0.00336138	-0.0133006	-0.00167602	-0.0197144	-0.0140747
DAP	0.0193399	-0.00407392	-0.0296765	-0.0053601	0.0376251	0.00116629	-0.0203646	0.00197236	-0.0149068	0.0212412	0.00722925	-0.000251278	-0.00161037	0.00622963	-0.0113539	0.00258953	0.024454	-0.0217444	0.00319903	0.00506855	0.0299165	0.00240892	-0.0234724	-0.00105765	-0.0224188	0.0148291	-0.0098294	-0.0493791	0.00568121	-0.0141116
RETREG1	-0.00993299	0.00605107	-0.0209888	0.0177984	-0.0185548	0.108278	0.0151811	0.0152862	0.00240382	0.0359752	0.00204938	0.00818334	-0.00162918	-0.00171103	-0.00923552	-0.00666792	-0.0359826	-0.00632781	0.0144502	-0.00759664	-0.0194547	0.0659342	0.0255251	0.0767614	0.0253152	0.00806409	0.00821675	0.00731187	0.0109271	0.0152693
SUB1	0.00764078	-0.00248537	0.00434191	-0.0267833	-0.00894915	0.00366944	-0.00164611	0.0175649	0.0349722	-0.012915	0.00727592	0.00287879	-0.0043615	-0.0111886	-0.000851706	-0.0414197	-0.00520573	-0.0177898	0.00654235	0.0450599	-0.0351358	0.00162273	0.0328679	-0.028595	0.0324711	0.0121403	-0.0134444	-0.0253872	0.013445	0.0310745
NPR3	-0.0552925	0.00445627	0.0310034	0.00857057	0.031704	0.0169378	0.0180564	0.00644746	-0.0122845	-0.0149666	-0.015384	-0.000936389	-0.00585016	-0.0182424	-0.0240264	0.00640615	0.0347904	-0.00845508	-0.0146269	0.00415119	-0.00960396	0.0359914	0.0301876	-0.0223317	0.033124	0.000777768	-0.0411895	0.024991	-0.0351142	-0.00442732
DNAJC21	0.00306811	0.00435544	0.00694251	-0.00689732	0.000640217	-0.00974477	0.0227579	-0.000756017	0.00115318	-0.00752165	-0.0127878	-0.00167107	-0.000413289	0.00528792	-0.00072875	-0.0197029	0.0131375	0.00367757	-0.0112699	-0.000194585	-0.00328221	0.00426985	0.00182119	0.0052818	-0.00925271	-0.00201415	-0.00520374	-0.0420739	-0.0152145	0.00110195
AGXT2	-0.0584908	-0.00188734	0.0370456	-0.00166016	0.031446	-0.00732918	0.0259418	0.000650252	-0.00871304	-0.011515	-0.00940515	-0.00376652	-0.00388946	-0.0203569	-0.001511	0.0249759	0.0361405	-0.0188081	-0.00786255	0.0411331	-0.0438368	-0.0136879	0.0150468	-0.0212423	-0.0266728	-0.00332531	0.0147844	0.0159453	-0.0104226	-0.0204629
PRLR	-0.00336959	0.00385773	0.0250268	-0.0164545	0.0287717	0.0722424	0.038696	0.00810161	-0.00618099	0.0499744	-0.0117211	-0.000439331	-0.00591963	-0.00952642	-0.018249	0.00769394	0.01417	0.00699785	0.0135588	-0.00619539	-0.0024702	-0.00315568	0.000764115	0.00624647	0.0292729	0.00403586	-0.0330573	0.00026608	0.00726374	-0.0075431
DAB2	-0.0374668	-0.00865371	0.0176273	-0.00453395	0.0148182	0.00339062	-0.0157253	-0.0410232	0.00202083	0.00211478	0.00471366	-0.0269238	-0.0135804	-0.0126936	-0.0160578	0.0205866	-0.0630982	0.00397725	0.0124305	-0.00666926	-0.0117556	0.043939	-0.00794698	-0.0206084	0.0196637	0.0106652	-0.0295287	0.00446397	-0.0487655	-0.0132886
RPL37	0.00393865	0.0982204	0.0072963	0.0210621	-0.015141	0.00502348	-0.0217372	-0.00505515	0.00425574	0.0133171	0.00893779	-0.00517961	0.00214925	-0.115608	0.00302829	0.0309712	0.00490185	0.0074649	0.00606018	-0.00700301	-0.00530556	0.0171848	-0.0223679	0.0202478	0.0115264	0.00543314	-0.00395323	-0.00665874	-0.0174283	0.00239618
OXCT1	-0.0291781	0.00602863	-0.0270935	-0.0265418	0.0241589	-0.00223175	0.0177393	-0.000168642	-0.00383769	0.0753475	-0.0169579	-0.0123087	-0.0212708	0.0114473	-0.0389866	-0.0124405	0.0145623	0.0395842	-0.0195956	0.00740232	-0.00856584	-0.0197864	-0.00037428	0.0116717	0.0758185	-0.0238941	-0.00228486	-0.0148045	-0.0182172	-0.00519077
SELENOP	-0.0269192	-0.00548634	0.0548467	-0.00359243	-0.00857925	0.055753	-0.0318759	-0.100226	0.00434944	0.0458716	0.013865	-0.0635787	3.19364e-05	0.00773121	-0.00122901	-0.0540537	-0.00956349	0.00709826	-0.0202258	-0.0254346	0.0211517	0.00685552	0.010096	-0.0210084	-0.00249134	0.0205996	-0.0366563	0.0140753	0.0107338	0.00193555
MOCS2	0.00418765	-0.00753978	0.00725357	-0.00759351	-0.00282506	-0.00728758	-0.00597298	-0.00427027	-0.0155138	-0.00918597	-0.00123983	-0.0137511	-0.0143358	0.00886754	-0.0129202	-0.0318661	0.0240513	-0.000368197	-0.0151601	-0.000103972	0.0385742	-0.0218437	0.0391699	0.0007356	-0.0192653	-0.00100533	-0.0328536	-0.0109649	-0.0367364	0.0293726
NDUFS4	-0.00246937	0.00319405	-0.0108456	-0.0216992	-0.0126441	0.00290342	0.000253603	-0.00413925	-0.016645	-0.00207968	-0.00601682	-0.00631219	-0.000416623	-0.0105821	-0.0165587	0.0103233	0.00981011	0.00713371	0.00280829	0.00768918	0.00635022	-0.00507907	0.0605718	0.023203	-0.0119154	0.00511158	0.0294757	0.0107597	-0.00750639	0.0055135
DHX29	-0.022233	0.00144313	0.00752261	-0.0103005	5.03554e-05	0.00459637	0.024447	-0.00409763	0.000320288	-0.000818967	-0.00522217	-0.00137233	-0.00115341	0.0228301	0.014243	-0.00454086	0.0052364	0.00161307	0.000294122	-0.00908686	-0.00415753	0.00438052	0.0107369	-0.00220861	-0.00807666	0.000546085	0.0098457	-0.0272211	-0.0167709	-0.00339918
IL6ST	0.00505588	0.0135463	0.00629866	0.00323684	0.00102346	0.0530171	0.00968934	-0.0364918	-0.00440466	0.00322097	-0.00284943	-0.0357006	0.130886	0.0028198	-0.0111165	0.0250912	-0.0044699	0.00268875	-0.00283664	-0.000702282	-0.0174632	0.0110688	-0.000585995	0.0177924	0.0137554	-0.0173336	-0.0203929	-0.0164647	-0.0104445	0.0214332
GPBP1	0.00465927	0.00659208	0.00354752	0.00681837	0.0014811	-0.0129768	0.0377425	0.0194218	0.00643608	0.00208127	0.00658672	-0.00280805	0.00218559	0.0175189	-0.00557693	0.000540187	-0.000790916	0.000287531	-0.0124367	-0.00241554	-0.00997584	-0.0036847	-0.00846277	0.00627875	0.00224748	0.0227053	-0.0107681	-0.0441562	-0.00422936	0.00175234
NDUFAF2	0.00371121	0.00212576	-0.00776477	-0.00647185	-0.0166056	-0.00420058	0.0118777	-0.00451756	-0.0139458	0.0017288	-0.00207134	0.00391716	-0.00143769	-0.051091	-0.00249063	0.0134082	-0.0129017	0.00657399	0.000994853	0.00124977	0.00068052	-0.00349883	-0.0108951	-0.0118159	-0.00764611	-0.0117827	0.0129869	-0.0427948	-0.0124735	-0.00892484
ERBIN	0.00633626	-0.000515426	0.00796532	0.00510057	0.0268502	-0.00546368	0.0136283	0.00856172	0.0210838	0.00646934	-0.00659496	0.01375	-0.00209196	0.00580097	0.00764387	0.0132197	-0.00279459	0.00896316	0.00294169	0.00215839	-0.0195002	0.0225489	-0.0118635	-0.00237364	-0.0190911	-0.00515754	-0.00612828	-0.0348506	-0.00900877	0.0318749
MAST4	0.00778522	0.000806395	0.00479208	-0.00763094	0.0343874	0.0237749	0.0478147	0.0111251	-0.0138078	-0.00513942	-0.0071428	-0.00442213	0.0128196	-0.0121291	-0.0153386	0.0125038	-0.0192039	0.00589188	0.0237466	0.0105762	0.011924	-0.0177535	-0.0131751	0.00930668	0.00238945	0.0126128	0.000702869	-0.0169122	0.0193233	-0.00352894
PIK3R1	-0.00133553	0.00353178	-0.00107845	0.00360052	-0.00673744	-0.00459028	0.0278068	-0.0207389	0.0525861	-0.0337907	-0.00993384	-0.0249808	-0.0387046	-0.00763103	-0.0341872	-0.0447431	0.010143	-0.0012614	0.000899601	-0.00945037	0.00762817	0.0060613	-0.00890771	0.0396416	-0.00719565	0.0174266	-0.00887332	-0.0354134	-0.0241239	0.0421129
MRPS36	-0.0132478	-0.0029166	0.00593371	-0.00958843	-0.0227196	0.00464517	-0.00209181	-0.00102699	0.00137972	0.00715355	0.0034115	-0.00136847	-0.00759428	-0.0217605	-0.00839953	0.0151445	-0.000491205	-0.0106897	-0.00305721	0.0649657	-0.0166023	-0.00171915	0.0326194	0.0241499	0.0193011	-0.0130444	-0.0371071	-0.0115403	-0.00576482	-0.0107908
MCCC2	-0.0176417	-0.00807714	-0.00407766	0.00524332	0.052887	-0.00795989	-0.0113464	-0.00405762	-0.000699864	-0.00612048	-0.00417195	-0.00304415	-0.0106963	-0.025953	-0.00167364	-0.00781067	0.0228842	-0.0239803	-0.00817079	-0.00319467	-0.0141474	-0.00285667	-0.0028378	-0.00344632	-0.00478461	-0.00591905	0.0162368	-0.0326593	-0.00846594	0.000771247
TMEM174	-0.0241123	-0.0019712	0.0167501	0.0206201	0.000320662	0.0422259	0.000469335	0.00422086	-0.00549437	-0.00491369	0.00189313	0.00120356	-0.00915901	-0.0376774	-0.000758777	-0.0208427	-0.0157151	0.0437369	-0.0202884	-0.00454821	0.041436	-0.0340435	-0.0157649	-0.00293508	-0.00158007	-0.00675371	0.00269761	-0.00659107	-0.000179344	-0.0142167
BTF3	0.00770724	0.049537	-0.00267888	-0.0167969	-0.00927372	-0.00279257	-0.00156577	0.000746426	-0.00774036	-0.00367937	0.0104191	0.0109072	0.0122142	0.0176385	-0.00258663	-0.032529	-0.0328709	0.0107896	-0.00839259	-0.0029964	-0.0193641	-0.00421764	0.0436853	0.00404202	0.010979	0.00115339	-0.013392	-0.0127783	0.0119979	-0.0324134
NSA2	0.00778453	0.0282544	-0.00618323	0.0302388	-0.00582049	-0.0033529	0.000579905	-0.000976595	-0.00916217	0.00960387	0.00168079	0.00761019	-0.0162625	-0.0077433	-0.00307014	-0.0308878	0.00228402	-0.00968277	0.00184439	0.0729905	0.00799675	-0.00990745	-0.0271147	0.0023466	-0.00834869	-0.0184519	-0.0328501	-0.0257905	-0.00939573	-0.0120356
IQGAP2	-0.0497405	-0.00798076	-0.0338537	0.00284601	0.00636976	0.00218012	0.00980988	-0.0217755	0.0691894	0.0430062	-0.00657467	-0.0166203	-0.0341477	-0.00847534	0.0281395	-0.00135756	-0.00769179	0.0228139	-0.00429018	-0.00650382	-0.00423926	0.0128403	0.00594642	0.0128193	-0.0306791	-0.00243172	0.0174413	0.0180037	-0.0522496	-0.00914517
TBCA	0.00289845	0.00248968	0.015958	-0.0561158	0.00328431	-0.00314879	0.00450736	-0.00416349	-0.00119539	-0.00789931	0.00272075	0.00316211	-0.00124461	-0.0248486	-0.000698327	-0.0325799	-0.0144713	-0.0530777	-0.00148985	-0.00588944	-0.020591	0.016712	0.02553	-0.0239321	-0.00740335	0.00208074	-0.0305352	-0.00326002	0.00178279	-0.0175608
DMGDH	-0.0362407	-0.0124333	-0.00137302	0.0136356	0.0352819	0.00209372	0.00251513	0.00482183	-0.00887123	-0.0133572	-0.0046101	-0.00244028	-0.0175187	-0.042035	-0.0118343	-0.0258167	0.0244255	-0.0229998	-0.0333396	-0.00383929	-0.00389467	-0.0252391	0.00711975	-0.00878607	-0.0315054	0.00102021	0.0183865	-0.0114321	-0.0115914	-0.0334555
BHMT2	-0.0628794	-0.0163229	0.0199375	-0.00681387	0.0129839	0.00943505	0.0282759	0.0103785	-0.0120761	-0.00339236	0.0131417	0.000839257	-0.0216207	-0.0364437	-0.00318968	-0.0173266	-0.0105194	-0.00251116	0.0136799	-0.0114901	0.0126209	0.0106804	-0.0345819	-0.00219084	-0.0055227	-0.00874871	-0.006685	0.0174222	-0.0282461	-0.0258112
BHMT	-0.0745746	-0.00686332	-0.0250555	-0.00264711	0.000766328	0.00686018	-0.0075436	0.00659074	-0.00103249	0.00335743	0.0113346	0.000588916	-0.0028324	-0.0120242	0.00380214	0.00472273	0.011378	0.0135716	0.0035057	-0.0191828	-0.0222812	0.0234937	-0.00127842	0.0213806	-0.0895977	0.00200422	-0.0208902	0.00760111	-0.0287928	-0.0129313
MSH3	-0.00615453	0.00469411	0.0136234	0.0105916	0.0064586	0.00729463	0.0274144	-0.00139424	-0.00487668	5.07995e-05	-0.000913015	-0.00433107	-0.00924564	0.00324453	0.00140779	-0.0011307	0.00666877	0.033805	0.00758571	0.0100648	0.00547105	-0.0118212	-0.00212588	-0.00973473	-0.026466	-0.0125397	-0.0173232	-0.0382348	-0.00584174	-0.00940338
RPS23	0.00518361	0.125837	0.00113977	-0.00734579	0.00414726	0.00010182	-0.0022714	-0.0164397	-0.013751	-0.0189308	-0.015935	-0.00441335	0.00975186	-0.00621609	0.0194943	0.0163443	-0.0280653	0.0126239	7.73504e-05	0.00186846	0.00118469	-0.00867578	0.00659149	7.71859e-05	0.00324807	0.00473474	-0.0093532	-0.00106171	0.0063371	-0.00109818
COX7C	-0.00189666	0.0332804	0.0144242	-0.0586865	-0.0100622	0.0124969	-0.0211358	0.0161696	-0.0274758	0.0164363	-0.00929458	0.010982	-0.013447	-0.064955	0.00761184	-0.0047372	-0.000359944	-0.0102093	0.000864555	-0.0101997	-0.0100023	0.0111412	0.030762	0.0389289	-0.00379678	-0.0182052	-0.0238265	-0.0022487	-0.000986731	0.01341
TTC37	-0.00391435	-5.62004e-06	0.0123584	0.00135706	0.0180424	-0.00753046	0.0101651	-0.00399758	0.00161108	-0.00680647	-0.00418837	-0.0079641	0.00684887	-0.00775646	0.00926403	-0.00902699	0.00445999	-0.00377999	-0.00843278	-0.0064905	-0.016522	0.00488864	-0.00367702	0.00217834	-0.000744034	-0.0120715	0.0123181	-0.0393196	-0.0110438	0.0111269
RHOBTB3	0.0263468	-0.00627482	-0.0155016	-0.0465292	0.00708346	-0.0440606	0.0160631	-0.023932	-0.00554631	-0.00890776	-0.0110638	-0.0252743	-0.0348673	0.0113787	0.0189258	-0.00899392	0.00595161	0.0252921	-0.0499832	-0.0103014	0.0098323	-0.0100584	-0.00800706	0.0516296	-0.00561631	0.0162026	-0.0205823	0.00236472	-0.0138867	0.0451817
GLRX	-0.0106807	-0.00522539	0.0242294	-0.041038	-0.0153667	0.00936213	-0.0160298	0.000489365	0.0142105	-0.0160215	0.00294769	0.0142847	-0.0109882	0.00708925	-0.018264	0.00295633	-0.0553631	0.0222179	0.0129423	-0.0129116	-0.00802212	-0.0169596	0.0329131	-0.0387174	-0.0372468	0.00782505	-0.0210969	-0.0119561	-0.000119393	0.0405375
CAST	-0.00164551	0.00143208	-0.00723664	0.0165726	-0.00578787	-0.0105163	0.014045	0.0127656	0.0164171	-0.00563969	0.00745925	0.0219262	0.0140812	0.00862461	-0.00793277	-0.00226229	0.0188199	0.0108685	-0.01141	0.0411376	-0.00105835	0.0252866	-0.0113182	-0.00483295	-0.00380623	-0.00859406	-0.0179173	0.0141616	-0.0778025	-0.00709116
PJA2	-0.00409571	0.000631332	0.00309572	0.00515831	0.00751647	0.000376862	0.00773439	0.0028443	-0.00230184	0.00413308	-0.0054088	0.00453296	0.0224663	0.000535571	-0.00548278	-0.00253783	-0.00545712	0.00449451	-0.0013197	-0.0167177	0.00288495	-0.0131035	0.00643465	-0.00180317	0.000699096	0.00979813	-0.0125936	-0.0112293	-0.0701879	0.0155827
REEP5	0.00130708	0.000181652	-0.00613221	-0.0116981	0.00803377	0.00841514	0.009199	0.00992209	0.00571663	0.0194635	-0.00389618	0.0314193	0.0101745	-0.00638568	0.0104406	0.00898004	-0.00655471	-0.00525855	-0.0783017	-0.0135581	-0.00770644	-0.000532699	0.00162652	-0.00282746	0.00525503	0.00547994	0.00704	-0.00486499	0.0153301	0.00981902
HSD17B4	0.00387428	-0.00486764	0.00401541	-0.0104738	0.0156901	-0.00811358	-0.00961009	-0.0116969	-0.0108414	-0.00528896	0.00194889	-0.00796586	-0.00552984	-3.21919e-05	0.000396818	0.00170549	0.0130775	0.00691743	-0.0106858	-0.00172268	-0.020108	-0.00454836	-0.00518144	-0.000790026	-0.0140238	-0.00511071	0.0227457	-0.0467881	-0.0311832	-0.00320668
SNX2	-0.00824352	0.000782641	0.0118481	0.00133995	-0.0127438	0.00327691	-0.00842298	-0.0186418	-0.0136012	-0.00168513	-0.00318786	0.0239557	-0.0211407	0.0112564	0.0340796	-0.00968932	-0.00185403	0.0192136	0.00065763	-0.00884954	-0.0123879	0.00532854	0.0336419	0.00275084	0.00893352	0.00705736	-0.00260231	-0.0230863	-0.0477541	-0.00880947
ALDH7A1	-0.0596398	-0.0097068	0.0298212	0.0219811	0.00884334	-0.0145763	0.0107666	-0.00391645	-0.00999318	-0.0153841	-0.0118439	-0.00407428	-0.01071	-0.0426429	-0.00298903	-0.0478482	0.0149419	-0.01225	-0.0151416	0.0509751	-0.0338764	-0.00943158	-0.0134877	0.0014868	0.00439531	-0.0183985	0.0305449	0.00360918	-0.0287733	-0.0201604
CTXN3	-0.0297837	0.00219696	0.0685513	-0.00287636	0.00211172	0.00520772	-0.00705778	0.00299894	0.000303978	0.0117283	0.00593582	-0.00303983	-0.000486605	0.0491246	-0.00634916	0.0372658	0.00747454	-0.0167997	-0.00182674	0.00665543	0.0328863	-0.0122343	0.0307396	-0.00366993	0.0422239	0.0044019	-0.0934869	-0.029512	-0.000972474	-0.00142031
HINT1	-0.0257082	0.0368328	0.00868	-0.0295621	-0.000693552	-0.00681639	-0.00852742	0.0170343	-0.0073269	-0.0192238	-0.00275996	-0.0269791	0.00521018	0.013698	0.0100093	0.0154293	-0.0216684	-0.0153782	-0.0116261	0.00450493	-0.00138083	0.0512927	0.0393255	-0.00634889	-0.00479072	0.00503545	-0.0231143	-0.00364692	0.0217019	-0.0115844
UQCRQ	-0.0249258	-0.000852663	0.0204343	-0.0645885	-0.00915624	-0.00274451	-0.0067584	-0.00462446	0.00631572	0.0275429	-0.00179615	-0.00464687	-0.000126957	-0.0666854	0.0114897	0.0180538	-0.000718746	-0.00518171	0.00441686	-0.0100544	0.0153266	0.0325212	0.00404716	0.0167759	-0.0138375	-0.0203963	-0.023086	0.0139633	-0.000545178	0.00311238
AFF4	0.00746927	-0.00570704	0.00246573	-0.00530349	0.0230576	0.00968945	0.0328679	-0.0199198	0.00207282	0.0205781	-0.00234341	-0.00636358	-0.00115756	-0.00375366	0.0102121	0.00817507	-0.0087608	-0.0198885	0.0178561	-0.0120212	-0.00175779	0.0336033	-0.0183943	0.0149755	-0.00556216	0.0307569	0.00111943	-0.0184089	-0.0106893	0.0118298
HSPA4	-0.00821347	0.00513901	0.0265999	-0.00465831	-0.00699437	0.00128645	0.00377484	-0.00102567	0.000585317	0.0125073	-0.00978582	0.011253	-0.00453095	0.0267287	0.00695027	0.00366182	0.00661866	-0.0129406	0.00514191	-0.0109007	-0.00751203	0.0161044	-0.00286319	0.00514946	-0.00350075	-0.0130068	0.0110409	-0.0365419	-0.0505773	0.0137457
VDAC1	-0.0127871	-0.0159134	-0.00561404	-0.0339933	-0.0134264	-0.000842605	-0.0217734	-0.00185469	-0.00506903	0.0547553	0.0116622	0.00642797	-0.0215225	-0.0182444	0.00772615	-0.0484925	-0.0129556	-0.0230911	0.000944756	0.0182499	-0.0273487	-0.00769833	-0.000477323	-0.0232358	0.0142742	-0.0117781	0.00237965	-0.0206819	-0.0279092	0.0203827
SKP1	-0.00471003	0.00194393	0.0111921	-0.0296072	-0.0367913	-0.0130891	-0.0167323	0.0207883	-0.00780764	0.00282425	0.00700933	-0.0130837	0.010297	0.024662	0.0204007	-0.0674358	-0.0257412	0.0103124	-0.00266053	-0.00443679	-0.0173638	0.00290785	0.05571	-0.00385663	0.00415615	0.0113588	-0.00167596	-0.0141704	-0.0279997	-0.00220762
UBE2B	0.00868127	-0.00295426	0.0128055	0.00797175	-0.00303698	-0.000701689	-0.00370901	0.0137925	0.000876736	0.00288645	0.00537476	0.017138	0.0102464	0.00152233	-0.015597	0.00967202	-0.0115677	-0.00697079	-0.00276411	-0.00986507	0.0147396	0.00145706	0.0554354	-0.0105499	-0.00302247	0.0377652	-0.0285011	-0.00631773	-0.0190542	0.0112781
CAMLG	0.0153482	0.00889692	0.00510957	0.0178498	0.0157112	-0.00749416	0.00199878	-0.00344382	0.00938077	-0.0119757	-0.0055974	-0.000890129	0.0136324	-0.012911	0.00928919	-0.0129096	-0.0324361	-0.00143151	-0.0143393	0.00753369	0.00566563	-0.00760855	0.0194062	-0.00955148	-0.0125656	-0.0111627	-0.00184927	-0.0457287	0.0358385	-0.00823634
DDX46	-0.00471097	0.00315793	-0.00809026	-0.0104113	-0.00899749	-0.000499777	0.0529947	-0.00425379	0.0211151	-0.00935094	-0.00353344	-0.00378426	-0.000822033	0.00157816	-0.00269865	-0.000941624	0.00712792	-0.00449995	-0.00258616	-0.0173902	0.011107	-0.0111675	-0.00343831	-0.0154525	-0.00622294	-0.00873488	0.0142262	-0.0177721	-0.0408019	-0.00211294
C5orf24	0.0162549	-0.00634454	0.0218851	0.000250936	0.0228277	0.00244335	0.00836268	0.00431588	-0.0123149	-0.0160301	0.000550963	-0.00396231	0.0189241	-0.0523572	0.0406067	0.0250512	-0.034159	-0.00258044	0.00712167	-0.00664258	0.00708623	-0.00517096	-0.00221647	0.00933918	0.0180499	0.0122243	-0.0116101	-0.00887652	-0.032845	-0.02336
CXCL14	0.0267475	-0.00430083	0.0579633	-0.0139451	-0.0228494	0.041554	-0.0315289	0.0158161	-0.0126177	-0.0385123	0.0136872	-0.00783418	-0.0210699	-0.00704032	-0.0562273	0.010539	-0.0217044	0.00649723	-0.0461798	-0.00871731	0.00874946	0.0743452	-0.0259536	-0.0196834	-0.0298833	0.0129313	-0.0104056	-0.00168472	-0.0108728	0.0189124
SMIM32	-0.0264695	0.00579892	-0.0299328	0.00833289	0.00135109	0.00099973	-0.0126803	0.00623296	-0.0111969	0.00494968	0.00787404	-0.000990129	-0.000900118	0.00635492	-0.00391294	0.0528201	-0.0537687	0.0380144	0.0026611	0.00618943	0.0301829	-0.00940282	-0.0166499	-0.0288412	0.0211295	0.0162345	0.00340376	-0.0245208	-0.0187144	0.0126715
HNRNPA0	0.0126167	0.00611647	-0.00314027	0.000613379	0.0155887	0.00796999	0.0108829	0.0123272	0.00982359	0.0278201	-0.00223076	-0.00200899	0.00538987	0.00155297	0.00508073	-0.0200801	-0.010156	-0.0100293	0.00768723	-0.00776118	0.00442234	-0.0130984	0.011896	-0.0142439	0.0251688	0.0338006	0.0178759	-0.0340269	0.0109203	-0.0131105
HSPA9	-0.017978	-0.00470481	0.0028942	-0.0112441	0.0371377	0.00615427	0.00241299	-0.00545259	-0.000663966	0.00903214	-0.00606143	-0.00952443	-0.0161607	0.00455001	0.00186008	-0.0311813	0.020602	-0.00211202	-0.00164971	0.0606451	-0.059258	-0.020082	-0.023241	-0.00452716	-0.00365547	-0.00707398	0.0402865	-0.00777496	-0.0311308	0.00726465
CTNNA1	0.0025711	0.00168799	0.0285792	0.000345848	0.0408036	0.00652687	-0.0149616	0.000101575	-0.0157875	-0.00857784	0.00727264	-0.00039142	0.0300968	0.0289015	0.00369071	0.0274198	0.00418225	0.0130819	0.00635525	0.0182757	-0.0216718	0.0340031	0.0033379	0.0204411	0.00740575	0.00776464	0.0228444	0.0184172	-0.0487505	0.0120483
PAIP2	0.0123432	-0.00934308	0.0047476	0.0124533	-0.011764	0.00182118	-0.00782786	0.00584515	0.0090672	-0.000974865	-0.000291616	0.00385809	-0.0067945	-0.0262715	-0.0133837	-0.0111582	-0.0108638	-0.0123865	0.000889054	-0.00712898	0.0176216	-0.0169996	0.0485116	-0.0152888	0.000711664	0.0182532	-0.0114109	-0.0152118	-0.0384371	0.00231516
UBE2D2	0.0117678	0.00615532	-0.0115014	0.00167434	0.0046493	0.00146648	0.00946887	0.00946079	0.0205484	0.00793187	0.0050741	-0.00648652	-0.00215649	-0.00519062	-0.00632293	0.00322757	-0.00125061	-0.0205323	0.000747421	-0.00517418	0.0247669	0.0142399	0.0389553	-0.00128979	0.00238726	0.0183892	0.0106131	-0.011385	0.0107158	-0.00849983
CXXC5	0.0124086	-0.000180669	0.010047	-0.0101893	0.00872118	0.00206111	-0.00632838	0.0192553	0.00684157	0.0020607	0.00558276	-0.0142538	-0.00295318	0.0397894	0.0523434	0.00868797	0.00330494	0.00987203	0.0107907	-0.00561724	0.0411382	0.0266358	0.00396923	0.0181222	-0.0219222	0.0301433	-0.00567839	-0.00827447	-0.012554	0.0373601
PURA	0.00478051	0.00272004	0.00693216	0.00552825	0.0154382	-0.00753294	0.0307854	0.00388463	-0.0075794	-0.00289059	0.000863387	-0.0138764	0.0252518	-0.00865351	0.00173519	-0.0109556	-0.0375196	0.0184037	-0.0143545	-0.00898819	0.015376	-0.0103781	-0.00310454	0.0232419	-0.000109002	0.0205537	0.00813799	0.0134732	-0.0320001	0.00522151
CYSTM1	-0.0124621	-0.0146929	0.00438567	-0.0732031	0.00983532	-0.00505115	-0.0123188	0.0158193	-0.0250956	0.0165316	0.00987875	-0.0144244	-0.00534988	-0.00171462	0.0223454	-0.0435317	0.00936756	0.00834692	0.00574351	-0.00364193	-0.00057844	0.0234343	0.0224899	-0.0134028	0.0466668	0.00823126	-0.0216596	0.000744491	0.000864892	0.013626
NDUFA2	-0.0131627	-0.00119427	0.00681887	-0.0621012	-0.00254021	0.00519218	0.0051773	-0.00493273	0.00591801	-0.00620514	-0.00660431	0.00450349	0.00458961	-0.0619133	0.00140443	-0.0165583	-0.00396799	-0.00501026	0.011816	0.0176495	0.00684339	0.00941992	-0.0298694	-0.0334307	-0.00475295	0.00431195	-0.00168079	0.00841923	0.00246712	0.0288672
IK	-0.00557513	0.00960544	0.00343469	0.00207966	-0.0145377	0.000357266	0.0197007	0.0128903	0.00596133	-0.0153979	-0.01005	0.00976594	0.0087693	-0.00304525	-0.00615289	-0.0187868	0.00470366	-0.00233529	-0.000610521	-0.0123243	0.0102669	-0.00809225	9.20299e-05	-0.0106227	-0.00466045	0.00358508	0.0147488	-0.018663	-0.0571628	-0.00510561
ZMAT2	0.00167301	0.00464211	0.00476587	-0.00232661	0.00901936	0.00178446	0.00874877	0.00254858	0.00371634	0.00431332	-0.00636394	0.0056172	-0.00141509	-0.000371038	0.00689936	-0.00670476	-0.000988582	-0.00190947	0.00395611	-0.00858296	0.00930286	-0.00597324	0.00885845	-0.0345128	-0.00409285	-0.00997836	-0.00115438	-0.0368259	-0.0170963	0.00448256
TAF7	-0.000512433	0.0101676	-0.000899289	0.00159412	-0.000668313	0.00679117	0.0250348	-3.40561e-05	0.00841219	-0.0163204	-0.00561221	-0.0190533	0.00103814	0.0174043	-0.01438	-0.034977	0.00704528	-0.00387894	-0.00268004	-0.00442917	-0.000683267	-0.0114726	0.000928236	-0.00476549	0.00715337	0.0321391	0.0110675	-0.0376664	-0.0117562	-0.00411257
GNPDA1	-0.0068872	-0.0049784	0.072349	0.00902523	0.00852162	-0.011631	9.1446e-05	-0.0114855	-0.000204771	0.000915294	0.00149105	-0.00238048	-0.0126525	-0.00348506	-0.00746617	-0.00379879	-0.00102579	-0.00172749	-0.00475963	-0.00430079	0.0263937	-0.000833511	0.00221763	-0.0106297	-0.0199545	0.00268276	0.00399246	-0.00291423	-0.0230882	-0.00090094
NDFIP1	-0.00929662	0.00434812	0.0124299	0.00915155	-0.00588545	0.00656877	-0.000852006	0.00595758	-0.0072984	0.0325904	0.000784119	0.011847	0.00888139	0.00187777	0.0141484	-0.0167552	0.0243072	-0.00772463	-0.0631299	-0.0109818	-0.00829086	-0.000687545	0.0183715	-0.0025414	0.00342609	0.00120418	0.00581779	-0.0136268	0.00942522	0.0304356
LARS	-0.00157603	0.00491844	-0.0109436	-0.0089591	0.00118396	-0.000785977	0.0307763	-0.0152278	-0.0117302	-0.00377398	-0.00725164	0.00296967	-0.00293098	0.00475295	0.00307908	-0.0122465	0.0179478	-0.00390006	0.000793246	-0.00865673	-0.015136	0.0137793	-8.32999e-05	-0.0222195	-0.0120311	-0.0278572	0.0197682	-0.0469332	-0.0241118	-0.00381079
CSNK1A1	-0.00546811	-0.00106916	0.0121755	0.00988268	-0.00658057	0.0047915	0.0208942	-0.00390317	0.00278598	0.012971	0.00786547	0.0187525	0.0162912	0.0198762	0.00937798	-0.00812602	0.00270403	-0.00245957	0.00498473	-0.014996	0.0042481	0.00200019	0.0299828	0.02446	0.00676332	-0.00237828	-0.000480027	-0.0072228	-0.0347483	0.00431548
CD74	0.00909498	0.0034756	-0.00417033	0.00970619	0.0039842	0.000209887	-0.0143227	-0.194022	-0.00255257	-0.016307	0.0165219	0.00842379	0.0583088	-0.00946303	-0.00193152	0.0149541	0.011077	0.00518968	-0.00904831	0.0104802	-0.00941329	-0.0128588	-0.00580368	-0.00845909	0.00647106	-0.0108621	0.0222315	-0.00219293	0.00966222	-0.0179977
RPS14	-0.00270361	0.125228	0.00346414	-0.0124706	-0.00417016	-0.0046373	0.0102261	0.000672753	0.0067263	-0.00616649	-0.0040499	-0.00309572	0.00558412	0.00836152	0.0106586	0.000452027	0.0131083	0.0149385	-0.00276171	0.00874773	0.0305269	-0.0106597	-0.0459516	0.0178492	-0.0141337	0.00284366	0.0158802	0.0107878	-0.0049248	-0.0108092
GPX3	-0.00129698	-0.00874386	0.0704427	-0.0014621	0.0284857	0.0525087	-0.04058	0.00589926	0.00729497	0.00582738	0.0132222	-0.00609254	0.00991179	-0.00574003	-0.00330272	-0.00236315	0.00234774	-0.0037384	0.0054216	-0.0164214	0.0034364	0.0242274	-0.00869649	0.0112053	-0.0402534	0.00331481	-0.0249995	0.0174738	0.0171445	2.71065e-05
ATOX1	-0.0293834	-0.00666053	0.0668017	-0.0426639	0.00469399	-0.00899768	-0.0108432	-0.00158912	0.0056728	0.0105865	0.00745551	0.000230868	0.0208213	-0.0150266	-0.0154877	-0.00900527	0.0221296	0.000302678	0.00802356	-0.00597409	0.033545	0.0465555	-0.0103924	-0.0204691	-0.0167435	0.00944542	-0.0407247	0.00824848	0.01783	-0.00796537
G3BP1	0.0033709	0.00145109	0.0110047	-0.00270734	0.0192797	0.00805077	0.0210927	0.00193456	0.00832295	-0.00865005	-0.00155757	-0.00148783	0.0146462	0.0132283	0.0062035	0.00296212	0.00489273	0.0015281	0.00941502	-0.0031578	-0.0169238	0.00408535	-0.00146509	0.00718198	0.00874454	-0.0001468	-0.000454649	-0.0478268	-0.000360935	0.01806
LARP1	0.00872583	0.00319823	0.0012009	-0.00680456	0.052477	0.0276062	0.0142572	0.00118058	-0.0041627	0.000543748	0.00161111	0.0148708	0.00302629	0.00827409	0.0016226	0.00553487	0.00824953	-0.0109042	0.0156913	-0.00629553	-0.00375671	0.00840372	-0.0124613	0.00644337	0.00307804	0.00471941	0.00486047	-0.0175695	0.000205627	0.012198
MRPL22	-0.00815285	0.00159078	0.00109175	-0.0126976	-0.022877	-0.00123938	0.00241589	-0.00385188	0.00385518	-0.00670892	-0.00433521	-0.00387595	0.00479826	0.00025509	0.00649813	0.00989288	-0.0104619	-0.000590039	0.00577295	0.00604147	0.00304668	0.00326833	0.0045486	0.00470738	0.00283345	2.22479e-06	0.0310732	-0.0538393	0.00739998	0.0100457
CYFIP2	0.027126	0.00151244	-0.0374064	-0.0500387	0.0751869	-0.0011374	0.00865634	0.0128893	0.00583053	-0.0597701	0.000250682	-0.00311427	-0.0236754	0.0204806	0.0322257	0.0265315	0.0228392	0.0543883	-0.00116392	0.00545015	-0.00166644	-0.0149645	-0.00404535	0.0774589	-0.0401478	-0.00461721	0.0212394	0.0156806	-0.00607776	0.0152128
CLINT1	-0.00464723	-0.00318368	-0.0144376	-0.00295303	-0.00146914	-0.00498288	0.000468412	0.0012279	-0.00559861	-0.0131972	0.0114799	0.00513471	-0.0178363	0.00560428	0.0096431	0.0244322	-0.00210273	-0.0116601	-0.00657746	-8.76888e-05	-2.03498e-05	-0.00180305	0.0054647	0.0174928	-0.00185169	-0.0146039	0.00239486	-0.00982417	-0.0803009	0.0148252
TTC1	0.00205329	-0.00182873	0.000718763	-0.00126522	-0.0110628	0.00153905	-2.05183e-05	-0.0038641	0.00492328	0.0283918	-0.00254866	0.00844504	0.00214505	-0.0148939	-0.0020839	-0.0199047	0.0106734	0.0167806	0.00141292	-0.00946992	0.0182847	0.00581586	-0.00862377	0.0054105	-0.0225268	-0.00954614	-0.00013471	-0.0380248	-0.0221072	-0.0023985
CCNG1	-0.00196435	0.00463205	0.00623018	0.0234854	0.0479795	-0.00135889	-0.026766	0.00606441	-0.0049929	0.0111214	0.0133427	-0.00340645	-0.00850362	-0.00495384	-0.00651648	0.0188831	-0.0259448	0.0138235	-0.00225238	0.00610916	0.00445774	0.00681158	0.0266404	0.021513	0.00820302	0.00428505	-0.0305884	-0.0016432	-0.00776949	-0.00478894
NPM1	0.0152303	0.0452671	-0.00945457	0.0039626	-0.0151047	-0.00854486	-0.0140736	0.00728817	-0.0223309	-0.0100559	0.00971333	-0.0220106	-0.0264081	-0.0095478	-0.00324726	-0.0544562	-0.0228513	-0.00900606	-0.00546135	-0.0125968	-0.0340156	0.000966199	0.0400978	-0.0140212	-0.00325875	0.00682014	0.00299626	-0.0217702	-0.0412993	0.00244724
DUSP1	-0.0168082	0.00607754	0.00594665	0.00343825	-0.010046	0.0173642	0.0333637	-0.0240523	-0.00170925	2.89008e-05	-0.0049947	0.0608206	0.00507383	-0.00345044	-0.00457129	-0.0169285	0.00164185	0.0100424	0.0128854	-0.0122439	-0.0198666	-0.0179316	0.021619	0.0214366	-0.0127755	0.154922	0.0233717	0.0288795	0.0332856	0.00127384
RPL26L1	-0.00939555	0.00340787	0.0069303	-0.0227564	-0.0128478	0.0104006	0.00728856	-0.0104733	-0.00189449	0.00443873	-0.00949245	0.00151457	0.00572021	0.00394379	0.00405849	0.00831216	0.0179271	0.00089586	0.00882876	0.0027793	2.81425e-05	0.00961423	0.0175369	-0.0043612	0.00291306	-0.005505	0.00927074	-0.0517875	0.01862	-0.00277519
ATP6V0E1	-0.00791029	0.0022845	0.0241258	0.0142446	-0.0182842	0.0139779	0.00103978	-0.0077817	0.0257351	0.0351125	-0.00647637	0.0110646	-0.00105741	-0.00714918	0.0288384	-0.0172141	0.0139693	-0.0125309	-0.0703329	0.0569343	-0.00633608	-0.0106422	0.0142994	-0.0341003	0.0090703	-0.0151363	-0.020335	0.0118946	0.0162758	0.0575
CREBRF	0.00765594	0.00382703	0.00634395	0.0228951	0.0128621	-0.00100929	0.02651	0.00820181	-0.000881658	-0.00115293	-0.000324902	-0.0039327	0.023904	-0.0218441	-0.0108489	-0.00730409	-0.0221254	-0.0117545	0.000847116	0.00422908	-0.0209327	-0.0148424	0.0089616	0.00512112	-0.00413636	0.0300623	-0.0108293	-0.0332849	0.00377504	0.0298454
CPEB4	0.00493858	-0.00217283	0.0306489	-0.00253003	0.0414856	0.000616911	0.0244029	0.00895272	-0.0174873	0.0355636	0.00383728	-0.00273162	0.001265	0.00360095	-0.0314016	0.0494225	-0.0435737	0.00522779	0.00824265	-0.00775244	-0.0176956	-0.0135792	0.0342085	-0.00911931	0.0215482	0.0623274	-0.0175218	0.00613195	-0.00297199	0.0427633
SFXN1	-0.00881607	0.0031104	0.0756	0.00441891	0.0427137	-0.00456607	0.0242933	0.0112373	0.000891472	-0.00212725	-0.00773922	-0.00820398	-0.00684844	-0.00552586	0.00334778	-0.00251701	0.0365418	0.0126342	0.00341396	-0.000934283	0.00566155	-0.0038119	0.0028218	-0.0118081	0.00212111	0.00605589	-0.0276335	-0.0226761	0.0150334	-0.0171014
KIAA1191	0.00401614	-0.00607823	0.0380582	0.0232533	0.0553364	-0.00523235	-0.00884821	0.00857595	-0.00310602	0.00631426	0.0147362	-0.00345872	-0.0016338	-0.0216046	0.00385565	0.00705362	0.0219509	-0.00890481	0.0022882	0.024417	-0.00244986	0.0042854	0.0114513	0.0459238	-0.057927	0.0032528	-0.0295214	0.0156446	0.00489111	-0.0159976
HIGD2A	0.0133417	0.0103668	0.00390961	-0.0149329	0.0048304	0.00529517	0.00928558	0.00721448	0.00184858	0.0139386	0.00440201	0.0344719	-0.0135474	0.000570394	0.0136762	0.0168744	0.0348735	-0.00339254	0.0127789	0.0657838	0.0308378	0.0041017	-0.00546564	0.00267959	-0.0179793	-0.00265233	-0.00145966	0.0145252	0.0177937	0.000939814
CLTB	0.00436039	-0.00859534	-0.00253153	-0.00945145	0.00451369	0.00458865	-0.005947	0.00931766	0.00218174	-0.00554891	0.00768181	0.0181074	0.0200582	-0.0160894	0.00724852	0.00703691	-0.00765676	-0.0455612	-0.00554729	-0.0061174	0.0418424	-0.0103367	0.0129683	0.00572411	-0.0304934	0.00669971	0.0157236	-0.000873309	-0.00576922	-0.0138014
PRELID1	0.00237324	-0.0140022	0.0143739	-0.0172204	-0.040487	0.0068349	-0.0366586	0.0263935	0.00392506	0.00372518	0.0460619	0.0748163	-0.000817419	-0.0495281	-0.0136878	0.00680161	-0.0400351	0.0811115	-5.12012e-05	0.0254802	0.015681	0.0251862	-0.080874	0.0161502	0.0194795	0.00258691	-0.0244279	-0.0225685	-0.0315669	-0.0235985
SLC34A1	0.0390926	0.00478512	-0.0351002	-0.00570798	-0.0082434	0.121764	-0.0161967	0.00524164	-0.00298943	-0.000289903	-0.00243108	-0.00342712	0.00434703	0.0160872	0.00876676	0.0109209	-0.0546058	-0.00286476	0.00284188	0.0134958	0.0136601	-0.0501323	-0.0237463	-0.00246677	-0.0198253	0.00816486	0.0270928	-0.0167932	-0.00357231	0.00535057
NHP2	0.0144765	0.00190484	-0.0122786	-0.0168925	0.0074037	-0.000256948	0.0031018	-0.00635517	-0.00232085	0.00502165	-0.00816921	-0.00147591	-0.00343522	-0.00959769	0.00373167	0.000233874	0.00764123	-0.0117512	-0.00210593	0.00486677	0.0292314	0.00577604	-0.0017627	-0.0170217	0.00365462	-0.0108311	0.012512	-0.0411971	0.00694529	-0.0155868
HNRNPAB	0.0162584	-0.00732071	0.00306613	-0.00523605	0.00537324	0.00582653	-0.00462158	-0.00768916	0.00434425	-0.000922087	-0.000611863	0.0149171	-0.00802539	-0.00951798	-0.00957186	0.00962816	0.00402147	-0.0354093	0.00454701	0.00149421	0.0124162	0.00887194	-0.0203478	-0.0109425	0.0149742	0.0111149	0.00271407	-0.034482	-0.0506764	-0.0166585
CANX	0.00959745	0.00374145	-0.0178666	0.0171695	0.0404111	0.0339017	-0.0165673	-0.0316186	0.0121281	-0.00415048	0.00280323	-0.00693221	0.000136507	0.000315314	0.00363824	0.0148497	-8.10102e-05	0.0105246	-0.0737032	0.0149158	-0.000216602	0.00248543	-0.00937618	0.00485447	-0.00581137	-0.0304248	-0.0209843	0.0263118	-0.035431	0.0323037
SQSTM1	0.0271874	-0.0161247	-0.0051241	0.0325086	0.0324549	-0.00605571	-0.0191144	0.00249012	-0.000849879	0.00145479	0.0054498	-0.0148642	0.00093992	-0.0249749	-0.035636	-0.011567	-0.0362792	0.0052238	0.00680801	0.0751361	-0.00294463	0.0392347	-0.0163342	-0.0475614	0.0344648	0.0487514	0.0197363	0.0102789	-0.0162087	0.0328592
RACK1	0.00208587	0.0856337	-0.01534	-0.00223061	-0.00978254	-0.00961264	-0.0067931	-0.00589632	-0.00751716	0.012701	-0.00266519	0.0134959	-0.00164813	-0.0147459	-0.00326505	0.000631187	-0.025611	0.00772934	-0.00582531	0.00655547	0.0400644	0.0340864	-0.0513003	0.0206815	-0.00335221	-0.00552653	0.00904806	0.00636754	-0.015734	-0.0170309
SERPINB1	-0.0159924	0.00116586	-0.00709711	0.00426764	-0.0125778	-0.00360588	-0.0034044	-0.00811208	0.038264	0.0634235	-0.0014198	0.0482485	0.000528126	0.00753659	-0.00791916	0.00228835	-0.00481954	-0.0139889	-0.0009226	0.00159877	-0.00807942	0.0193959	0.00737501	0.0121779	0.0167152	-0.0117525	0.0016952	-0.0346006	0.00293888	0.00709323
SERPINB6	-0.0163655	-0.00742885	0.0138603	0.0051849	0.000893434	-0.0012704	0.013485	-0.0401063	0.00946344	0.025021	0.00789949	-0.0176125	0.0753675	0.0224625	-0.00756967	0.00399882	0.00697314	-0.0145015	0.00473098	0.00205633	0.037773	-0.008577	0.0315388	-0.00962339	-0.0208747	-0.0172158	0.01909	0.00119767	0.0100452	-0.00770766
NQO2	-0.0692789	-0.00246496	0.0089941	-0.0315593	-0.0257005	0.0175155	0.0236518	-0.00726051	0.00351667	-0.002205	0.0141075	0.00303969	0.0068587	-0.0116	0.00329072	0.00666109	-0.00614216	0.005098	0.0179412	-0.000246334	0.004195	0.0148845	-0.0254588	-0.0107443	-0.042395	-0.00688746	-0.000509343	0.00425843	0.00398075	0.00776343
BPHL	-0.0579254	-0.000414085	0.00178528	0.0188865	-0.00789899	-0.0126554	-0.000123619	0.00334636	-0.00817782	0.000813915	0.000931489	-0.00154423	-0.00357568	-0.000666808	-0.00471654	-0.00646943	-0.0029412	0.00938339	-0.0048515	0.0578531	-0.00301655	-0.00251881	-0.0227294	-0.00875985	-0.0302558	0.00244808	-0.00374307	-0.0136414	-0.00136554	-0.000385566
PRPF4B	-0.00147973	-0.00732015	-0.00567911	-0.000551474	-0.0303499	0.00465303	0.0636249	-0.0144312	0.00474857	0.00434503	0.00907756	0.000583513	-0.00167662	-0.0100684	-0.000744856	0.00360828	0.00265061	-0.00850426	0.0094911	-0.00514333	0.0109535	-0.000987477	0.0020085	0.0104071	0.0029058	-0.0132297	-0.013737	-0.0232326	-0.0365008	0.00810275
ECI2	-0.0668544	-0.000116071	0.00629489	-0.0183147	-0.0388827	-0.000732747	-0.0154032	0.00479474	0.000216693	-0.0125116	-0.00154397	-0.00934338	0.00209182	0.000805984	-0.00676324	-0.0333629	-0.0112329	0.0135333	0.01069	-0.00825361	-0.00183962	0.000250443	-0.00494682	0.0141059	-0.0347538	0.00582967	-0.00284817	-0.0122777	-0.0391301	0.0283694
DSP	0.00795386	0.010882	0.00713687	-0.0119783	0.014433	0.00216994	0.0396922	0.00707198	-0.023166	0.0937103	-0.00465263	-0.0076188	-0.0147577	0.00760254	0.0416681	0.000406949	0.00744953	-0.0151172	-0.00555457	-0.0122472	-0.0219887	0.0488987	-0.0345137	-0.00230514	-0.00731651	-0.0272604	0.026579	-0.00419034	-0.0385404	0.00866021
TMEM14C	0.018222	0.00389227	-0.00928542	-0.00091545	0.00354277	-0.00760117	0.0020536	-0.0183229	-0.0389008	-0.00511873	0.00247159	-0.00561234	-0.00361372	-0.000290931	-0.000900234	-0.00150648	-0.0102314	-0.0133463	-0.0669875	-0.00715422	0.00685856	0.00710498	0.0419269	-0.0163556	-0.0193831	0.00413332	0.000353924	-0.00717653	-0.000928211	-0.0383794
TMEM14B	-0.000986135	0.0053373	-0.00564706	-0.00409739	0.00228129	0.00434887	0.00356365	0.00597006	-0.0197055	0.0128721	-0.00264412	0.00538817	-0.0100257	-0.0219926	0.00227297	-0.00423976	0.013475	0.00983205	-0.0385124	-0.00782727	0.0223583	-0.00362849	0.035234	-0.00538653	-0.00947915	0.0134972	-0.0168666	0.00721471	-0.00688455	-0.00200191
NEDD9	0.0390022	0.00341496	0.0390577	0.00251545	0.0155219	0.00242724	0.00631105	0.0206239	0.0124922	-0.010276	-0.00319604	0.0227249	0.0718024	0.0266959	-0.0193367	0.00866087	-0.0701569	-0.00156136	0.0024463	0.00907146	-0.0131347	0.0216328	-0.00528501	0.0645159	0.00120769	0.002389	-0.0138508	-0.0138151	0.00959132	0.014019
NOL7	0.00707342	0.00514109	-0.000326078	0.00146478	-0.0280048	0.00169377	-0.00105652	-0.00453486	-0.0111487	-0.00417878	-0.00570582	0.00595105	0.00302065	-0.0214893	-0.00646494	-0.000421434	-0.0147564	0.0137753	0.00343033	0.00568277	0.0186945	-0.00844617	0.0103	0.00194192	0.00144282	0.00929801	0.0292914	0.00324289	-0.0651931	-0.000303773
MCUR1	-0.0057891	0.00843586	-0.00753803	-0.00295547	0.00715546	0.00445122	-0.00647681	0.00160879	-0.0138984	0.0018325	0.00463579	-0.00348364	0.00538336	0.00497783	0.00337247	0.0507236	-0.0337843	-0.000547031	0.00248494	0.00475553	0.0160737	-0.00638525	0.0271554	0.00095587	-0.00436626	0.00711484	-0.0173793	0.000554072	-0.0282187	-0.00132073
TPMT	-0.0395558	-0.00264437	-0.00296124	0.021487	0.0306873	-0.00192084	-0.0132647	-0.00606361	0.00456592	0.00277595	0.00385302	0.00517994	-0.0142298	0.0166923	-0.00433478	0.00123886	0.00307446	0.0210775	0.00254179	0.0227539	-0.00597347	0.0181203	0.044859	-0.00069977	-0.00445441	-0.017589	-0.00123984	0.015789	-0.015452	0.00748289
DEK	0.0104901	0.00615176	-0.00193471	0.00231454	0.0116389	-0.00123004	0.00734238	-0.00952365	0.028986	-0.0058499	-0.00732748	-0.000332911	-0.0036954	-0.0146975	-0.0150368	-0.00648501	0.00712893	0.00635266	0.00401962	-0.00614093	0.0256326	0.00740887	0.00924114	-0.0336178	0.0186007	0.0130458	0.00935047	0.000857726	-0.0482623	-0.00129649
TDP2	-0.0154262	-0.00850411	0.0132847	0.0158618	0.0435327	-0.00953373	-0.00598618	0.00175096	0.00202482	-0.000293748	0.00744502	-0.00332791	-0.0111455	-0.0223977	-0.00557582	-0.0107669	0.00441835	-0.0125003	-0.0155527	-0.000311639	0.00764491	-0.0246172	0.0100813	-0.00893534	-0.000616964	-0.00996874	-0.0307094	-0.0325863	-0.00468001	-0.0225738
ACOT13	-0.0542098	0.00379875	0.0165235	0.00646522	-0.0280365	-0.0052084	-0.00105508	-0.000629611	0.00227481	0.000321506	0.00300216	-0.00194217	0.00650935	0.00594074	0.000482595	0.0197505	-0.0127643	-0.0108344	0.00332631	0.0595739	-0.00446801	0.00672251	-0.0121292	0.0131404	-0.00577687	0.000610675	-0.0100182	-0.013339	-0.00135488	0.00889764
C6orf62	0.0126466	-0.00664909	-0.00831777	0.00181945	0.0578792	0.0025471	0.0157948	-0.0191839	0.00550802	-0.000119958	0.0102296	-0.00145071	-0.00777512	-0.00907007	0.0154598	0.0020673	4.81693e-05	-0.0107084	0.00569578	-0.00280391	-0.00351482	-0.00343136	-0.00834291	-0.00380076	0.00921316	0.00696914	-0.00457053	-0.0407273	0.0349694	-0.00535221
SLC17A3	0.00190364	-0.00868287	0.0453098	0.00274256	-0.0282975	0.0858069	-0.0177708	0.00585889	0.000954105	-0.00549716	0.0204147	-0.00359988	-0.00393324	-0.00781534	-0.00434852	-0.00769361	0.0115909	0.0371526	-0.0172857	-0.00671867	-0.0213115	-0.00476656	0.0137476	0.00484192	0.00566639	0.0013764	0.0201777	-0.0289232	0.00742623	-0.010702
HIST1H1C	-0.0405034	0.00573341	0.00903284	-0.00165851	-0.0255092	0.00792811	-0.004048	0.010094	0.00222583	-0.0116066	0.00947833	-0.0083461	-0.00099559	0.00099926	0.00715992	0.0030487	0.0106049	-0.0136623	0.0117672	-0.0106524	0.00268248	0.0418498	0.00210288	0.0317591	0.0476419	0.0151681	0.0215393	-0.0233831	-0.0289394	0.00229871
HIST1H4C	0.00319649	0.00276863	-0.0103513	0.00993267	-0.0415367	-0.00658176	-0.0295465	0.0217993	-0.0197106	-0.0320695	0.000371094	-0.0206089	-0.00241072	-0.172092	0.00201898	-0.0408367	-0.0626154	0.0471245	0.00413188	-0.00550052	0.0313993	0.0123265	-0.0583006	0.0320185	0.00357328	0.0364573	0.00559709	0.00709172	-0.0609766	0.0283797
ZSCAN16-AS1	0.00809751	-0.00527097	0.00909171	-0.00465514	0.014185	0.000181769	-0.00312462	-0.0022089	0.00289381	-0.00331892	-0.00449962	-0.00325555	0.000394717	-0.065494	-0.00461759	-0.00427767	0.0129986	-0.000329334	0.00603078	0.00675391	0.0345909	-0.00395758	-0.00777547	-0.000904545	-0.00387217	-0.0028295	-0.0111729	-0.0287789	0.0129865	0.016909
HLA-A	-0.00489256	0.0116068	-3.15906e-05	0.0191111	-0.0108221	0.0161869	0.00328166	-0.0167127	0.103722	0.0325445	0.0132959	-0.0093049	0.0353256	-0.00266094	-0.0200291	-0.00468718	0.017846	0.0100635	-0.0604459	0.00809904	-0.0217225	0.0207443	-0.00477512	-0.00442322	0.0136694	0.00427447	0.0332425	0.0182295	0.00991411	-0.00436646
HLA-E	-0.00425735	0.00759102	0.000231866	0.0200515	-0.00484584	0.000691038	0.00683645	-0.0401034	0.0937994	0.00309651	0.00873554	-0.0068892	0.0764027	-0.00925746	-0.00226089	-0.00194214	0.00421313	0.00539004	-0.0188679	0.0101312	-0.00102971	-0.0397032	-0.00530649	-0.00148799	0.00602576	0.0170652	0.0118137	0.0122558	0.000936715	-0.0173624
ABCF1	0.00492938	0.00511751	0.00861794	-0.0113158	-0.0154631	0.00574241	0.0143751	-0.000739136	0.014863	0.00259887	-0.00258285	-0.00371245	-0.000186079	0.00870729	0.00540748	0.0166194	-0.00402842	0.000540265	0.00398414	0.00369285	-0.00786926	0.0144126	-0.0277837	0.00141065	-0.00436603	-0.00159529	0.0047564	-0.0445911	-0.0390948	-0.000316141
PPP1R10	-0.00207515	0.00170102	0.00467667	-0.00611357	-0.00392277	0.0282056	0.0712188	-0.000894673	-0.00522204	-0.0103911	-0.00553876	0.0018497	0.00133459	-0.000516935	-0.00107537	-0.0153867	0.00557691	0.00756306	0.0222628	-0.00658355	0.000718797	0.00262639	0.00732986	-0.00525247	0.0108425	0.0514334	-0.0115371	-0.0174142	0.00554948	-0.00217957
MRPS18B	-0.00731545	0.00336431	-0.000805424	-0.00187198	0.00143901	0.00876157	-0.00555635	-0.00437308	-0.00286762	-0.000570826	-0.000770188	-0.00605722	0.00479117	0.0160894	-0.00569668	-0.0088111	0.0110599	0.00529771	0.00721841	0.00659952	0.0349226	0.00527168	0.00668526	0.0424752	0.0142808	-7.16088e-05	0.0195677	-0.0143797	-0.0141899	0.00300413
TUBB	0.0432683	0.00178085	-0.0446056	0.00332901	0.0547267	-0.0104848	-0.0122052	-0.0117381	0.00128099	-0.0221142	-0.006758	-0.00164459	0.0137909	0.0059779	0.00806883	-0.00583318	-0.036391	0.0196611	-0.00639803	0.00597736	0.0217753	0.0437796	-0.00140389	-0.00293054	-0.00915233	0.00481666	0.0435322	-0.000128425	0.00123277	-0.0413237
IER3	-0.00348697	-0.00749966	-0.0145301	0.00986143	-0.00512045	-0.0252353	-0.0203557	-0.128938	-0.0105224	-0.0319123	-0.00280799	-0.0407464	-0.0504816	-0.0152934	0.0939607	-0.016645	-0.0026966	-0.0082506	-0.0225325	-0.0112606	0.0154002	0.017449	0.00974971	-0.0312438	-0.00717302	0.108775	-0.0086462	0.0168031	-0.00987626	0.0760718
HLA-C	0.000538544	0.00960423	-0.00293486	0.00464744	-0.00256943	-0.00652188	0.0235764	-0.0120097	0.0898805	0.0402997	-0.00551375	0.00144861	0.0349689	-0.0192365	-0.00766008	0.000560138	0.003193	0.0123363	-0.0673544	0.00652448	-0.025667	-0.0332723	0.00363913	-0.0243613	0.00115436	0.00781188	0.0343362	0.0163088	0.00857317	-0.0466314
HLA-B	6.0668e-05	0.0133346	-0.0064078	0.0127439	-0.0019535	-0.00475066	0.0108811	-0.0246598	0.0965658	0.0534582	0.00603013	0.00204735	0.0468574	-0.0107573	-0.00548765	0.000967841	0.0161247	0.00447731	-0.0300777	0.00731031	-0.0129777	-0.0107143	-0.00750125	0.00175527	0.00738375	0.0181766	0.0180767	0.0137032	0.0109368	-0.0347501
LST1	-0.00715249	-0.00211847	0.00112675	-0.00579591	-0.00563383	0.00232818	0.00963923	-0.0123913	-0.042136	-0.00303562	-0.00639108	0.241004	-0.0259051	0.00345901	-0.00433321	0.0096678	0.0104991	0.00962261	0.00962576	-0.00498929	-0.0219527	-0.0279733	-0.0076776	0.00182414	-0.000214968	-0.00486324	-0.00208955	0.00810394	0.00780586	0.00570217
AIF1	-0.00304665	-0.0032218	-0.00348988	-0.000931925	-0.0042441	-0.00485247	-0.000994189	-0.101836	-0.035011	-0.00329868	-0.00327727	0.179049	-0.0486272	0.000193157	-0.00364885	0.00488495	0.0112416	0.00562024	0.00735436	-0.00149914	-0.0125026	-0.0174175	-0.0084288	-0.00187752	0.00112706	0.00526082	-0.00588227	0.00558621	0.00180608	0.00668455
APOM	-0.0364444	-0.0155713	0.00344151	0.0188617	-0.0406365	0.0780449	-0.000370253	0.00882602	-0.0135411	-0.0201314	0.00456365	0.00312574	-0.0208458	-0.0604031	-0.0225719	-0.0399472	0.0237174	0.0618667	-0.0487348	0.00239895	0.0332043	-0.0179735	-0.00499388	-0.0269787	-0.0269598	-0.00106792	0.0192963	0.00634464	-0.00569555	-0.0481654
CSNK2B	0.00938699	-0.00442955	-0.0124003	-0.00572763	0.0358422	-0.00960009	-0.00166059	-0.00252398	-0.00630507	-0.00724838	0.00566696	0.010925	-0.011318	-0.0269057	-0.00154501	-0.0119054	-0.0205255	-0.00866046	-0.013518	-0.0108194	0.0507368	-0.00995445	0.00950109	-0.0218152	0.00701483	-0.00697973	0.025248	0.0192964	-0.0122905	-0.0281994
DDAH2	0.0232136	-0.00465721	-0.0176307	0.0159266	-0.00708164	-0.00345555	-0.0146974	-0.0124304	-0.0239208	-0.0102344	0.00468493	-0.00249441	0.00628808	-0.0120454	-0.00813144	-0.011454	-0.039682	-0.0128358	0.00171987	0.00846427	0.0364424	0.0249253	-0.0130637	-0.037997	0.0171035	0.0272353	0.0231192	-0.0321234	-0.00592422	0.0233198
CLIC1	0.0457628	-0.00206531	-0.0302988	0.0288913	-0.0168147	-0.00888192	-0.0168932	-0.00404036	0.0497192	-0.0240755	0.00441943	0.025814	0.00499035	-0.009968	-0.0171064	-0.0207799	-0.032289	-0.0114002	-0.0146576	0.0688611	0.025831	0.0268616	-0.00530653	-0.0203007	-0.0122783	-0.00658528	0.0356022	0.0081735	-0.00749605	0.0435115
HSPA1A	-0.0267649	-0.0159737	0.00527774	-0.00340127	-0.000605029	0.00679465	0.0240371	-0.068042	-0.0225718	0.0471538	-0.00524249	0.0191892	-0.0269733	0.0182981	-0.0212955	-0.0414313	0.00647819	0.00310849	0.0097732	-0.0138468	0.0213416	-8.04192e-05	0.0225576	0.00541121	0.000656838	0.178062	0.0290431	0.0450099	0.0253131	0.0153707
HSPA1B	-0.0237595	-0.0101922	-0.00048802	-0.00265112	0.000451481	0.00579167	0.0308046	-0.0579918	-0.0206722	0.0216492	-0.00953934	0.00154213	-0.0501422	0.00638157	0.00193234	-0.0373581	0.0227187	-0.0140849	0.00475554	-0.0170733	0.0215255	-0.00115934	0.00719456	0.000877147	-0.00792012	0.183155	0.0145091	0.0295773	0.0227934	-0.000595798
C6orf48	0.0158178	0.0298344	-0.00529522	0.0139742	-0.00179547	0.0115569	0.00797686	-0.00574114	-0.0265786	0.0374478	0.00206043	-0.00752275	-0.00181275	-0.00817799	-0.025481	-0.009397	-0.0117393	-0.0286472	0.00852981	-0.0170578	0.0192198	0.00841271	0.0179175	-0.0133194	0.0119498	-0.00380701	0.0433608	-0.0176117	0.00624184	-0.0019441
RNF5	-0.00453303	-0.00193909	0.0121362	-0.00500226	0.0369613	-0.00173523	0.000602639	-0.00597501	-0.00139448	-0.0128216	0.00216652	-0.0051867	-0.0100101	0.0014655	-0.00380908	-0.0101761	-0.0130513	-0.0222944	-0.00302229	-0.0146226	0.0280521	0.00600929	0.032086	-0.0216228	0.0246383	-0.00839923	0.00902164	-0.00987594	0.00914874	-0.0116325
HLA-DRA	0.00577511	0.00668683	-0.00750252	0.00796964	-0.00473546	-0.00154648	-0.0132531	-0.206176	-0.0204825	-0.0157086	0.00921302	0.0342988	0.0328017	-0.00451777	0.00806223	0.0147169	0.0114407	0.00452776	-0.000559206	0.0089839	-0.0182298	-0.0139176	0.00257352	-0.00518341	-0.00262825	-0.00949471	0.0188249	-0.00644061	0.00487155	-0.0143709
HLA-DRB5	0.00252961	-0.000526953	-0.0106545	-0.00833567	0.00533547	1.80439e-05	-0.00626987	-0.124746	-0.00542713	-0.00866716	-0.00243913	0.0358266	0.0753103	0.0123382	0.00807114	0.0229914	-0.00391619	0.0024758	0.0057533	0.00733027	-0.00432923	-0.00704809	0.00119035	-0.0126348	0.00110094	-0.0191308	0.0161297	0.0027256	0.0187693	-0.00483533
HLA-DRB1	0.00158852	0.00478363	-0.00690385	0.00618879	-0.00904765	0.000415326	-0.00735989	-0.209147	-0.00796154	-0.0178434	0.00792026	0.0143513	0.0450669	-0.00843169	0.00771721	0.00670613	0.0104635	0.00011035	-0.000256683	0.00558345	-0.0115117	-0.0136129	0.00239185	-0.00578796	0.00163397	-0.0111838	0.0183473	-0.00446718	0.00203899	-0.0172347
HLA-DQA1	0.00608065	0.0114324	-0.00703055	0.00597803	0.00457665	-0.0133742	-0.0117312	-0.248339	-0.00923255	-0.0102923	0.00217131	-0.027187	-0.0056751	-0.00391887	0.00138449	0.00561801	0.0108476	0.00361366	0.00426467	0.0078749	-0.00380418	-0.0142607	-0.00495204	-0.00193023	0.00698121	-0.00214702	0.00733043	-0.0115606	-0.00245589	-0.0137085
HLA-DQB1	0.0074778	0.0116042	-0.0078666	0.0102486	0.00193779	-0.0118211	-0.0117798	-0.239872	-0.0106544	-0.0118396	0.00221107	-0.0128708	-0.0114276	0.00269409	0.00847536	0.00728783	0.010395	0.00309539	0.00364773	0.00939645	-0.00309958	-0.00550859	-0.0061634	-0.00394962	0.00484483	-0.00226557	0.0115605	-0.0148578	0.00137708	-0.00937957
HLA-DPA1	0.0020472	0.00714171	-0.00411908	0.00778455	0.000571682	-0.0102247	-0.00916215	-0.203443	-0.00139375	-0.0153381	0.00921639	0.0277218	0.0153358	-0.011184	-0.0036835	0.0059068	0.0130586	0.00444597	0.00254079	0.0054754	-0.0109841	-0.0266907	-0.00460621	-0.00505705	0.00767103	-0.000925292	0.0095761	-0.00568891	0.00228535	-0.0132842
HLA-DPB1	0.0046761	0.0122688	-0.00224456	0.00743913	0.00251754	-0.00967402	-0.00624416	-0.203868	0.0109374	-0.0183507	0.00735573	0.0116837	0.00626011	-0.0060625	0.00268394	0.00741763	0.0143951	0.00461471	0.00439259	0.00648566	-0.0105404	-0.0274078	-0.00142202	-0.00852619	0.0073351	-0.00501644	0.00989765	-0.00738083	0.0011775	-0.0156191
RPS18	0.0107893	0.125345	0.000429251	-0.00342709	-0.0190146	-0.00145118	0.0115506	-0.00498741	0.00165014	-0.0040408	-0.00736779	-0.0164979	0.00915506	0.00262181	-0.00450873	0.0206817	0.00572765	0.0307603	-0.00365526	0.0132653	0.0184951	-0.00237015	-0.0223159	-0.0204633	-0.00728846	0.00200017	0.00956986	6.19964e-05	-0.00368428	0.0103414
PFDN6	0.00169749	-0.000711968	-0.000357944	-0.00768584	-0.0181276	-0.00090631	0.00369273	0.00119381	-0.00628677	-0.00242577	-0.00443623	0.00836753	-0.00534058	-0.0198774	-0.00644074	0.000579	-0.0141335	-0.0153966	0.00472209	0.00234371	0.0197046	-0.0018877	-0.02257	-0.00421542	0.00568024	0.00217676	0.0205239	-0.0516898	-0.00798001	-0.000637109
CUTA	0.0112613	0.00642748	0.00638627	-0.00955605	0.0213184	-0.00682877	0.00632091	0.0114959	0.00806946	-0.00346598	0.0038507	-0.0161725	-0.0241121	0.00615357	-0.00843494	0.00899425	-0.00245841	0.00331001	-0.0671631	0.00414458	0.0282543	-0.00362687	0.0170784	-0.0132342	0.00695535	-0.00531349	0.0220947	0.0151691	0.0044107	-0.0127252
UQCC2	0.0082041	-0.00182785	0.00906037	-0.0357315	0.0063032	0.00110847	0.00939436	-0.0185704	0.00829824	-0.00112381	-0.0176433	-0.00366964	-0.00538153	-0.0158286	0.000641132	0.0216019	0.0188639	-0.00683504	0.00869807	0.00332673	0.0207531	0.0287267	0.0286913	0.00151165	0.00253448	-0.0163706	0.0054747	-0.0208474	0.0250348	0.0036599
RPS10	-0.00381831	0.068141	0.00354603	-0.0144635	-0.0113815	0.00219348	0.0328249	-0.00422563	0.00475055	0.0120904	-0.0051689	-0.000808122	0.00594207	-0.0363851	-0.0012621	0.0137784	0.0265543	-0.0354118	0.015359	0.0114915	-0.0614601	0.0267576	0.0257036	-0.0170156	-0.0287602	0.00865379	0.0141582	-0.00678921	0.0386668	0.0195555
SNRPC	0.00424126	0.000665972	-0.00293086	0.00098254	-0.00851487	0.00466959	-0.00130881	-0.0038514	0.00843367	-0.00205638	-0.00588965	0.00573087	-0.00248305	0.00321353	0.00245926	-0.00574897	-0.00303362	-0.0183514	0.0123102	0.00638112	0.025416	0.00776939	0.0103599	-0.00253935	0.00471318	-0.0110673	0.0205979	-0.0416197	0.000753525	0.00501276
RPL10A	-0.00836675	0.1065	-0.0074606	-0.0107314	-0.0277883	-0.00227424	0.0219131	0.0148643	-0.0153921	-0.0118851	-0.00349085	0.00405465	-0.00496081	0.0175827	0.00260301	0.00234472	0.00878338	0.00295668	0.00289733	-0.00214897	-0.000447284	0.0257294	0.00582153	-0.0121767	-0.00609226	-0.00514138	0.0123525	0.00268819	-0.00617255	0.0249107
FKBP5	0.0152116	-0.00200298	0.0403408	-0.00186953	-0.00713657	-0.0107266	0.0368811	-0.0509947	0.0265225	-0.0324631	0.00387993	0.0189906	-0.00210365	-0.0184165	-0.0151365	-0.0185535	0.0187669	-0.13827	0.0163223	0.0308844	-0.00780678	0.0127237	-0.0235351	0.13313	-0.0501208	-0.017068	-0.0142	0.00938881	-0.027511	-0.00295102
SRSF3	0.012043	-0.00265269	-0.0141142	0.00309158	-0.00627172	0.0194553	0.00900652	-0.00637876	0.0157787	-0.00418177	0.00829731	-0.00776493	0.00164515	-0.0004328	-0.00156385	-0.0110744	-0.00673828	0.0104725	0.025931	-0.00423172	0.000985694	0.00394551	0.0612449	0.0142357	0.0236952	0.0385308	0.0158079	0.00399831	-0.0185515	0.0127835
MTCH1	0.0107964	-0.00923089	-0.0108416	-0.00230498	0.03292	-0.00929588	0.00419165	-0.0110909	-0.0102946	-0.0146649	0.00360788	-0.00235309	0.00199068	0.00597991	-0.00427087	-0.0256089	0.0212394	-0.0399415	-0.0163349	-0.0029531	0.049813	-0.000946917	0.00654563	0.0311565	-0.016169	-0.0043041	0.029014	-0.0113086	0.0205392	-0.0264492
GLO1	0.0171556	-0.00379947	-0.00242612	-0.00187648	0.00786841	0.00108456	-0.0122199	-0.00327699	-0.00883382	0.00198143	0.00343856	-0.0106103	-0.00199454	-0.00806818	0.0308853	-0.0280567	0.0131772	0.0107303	-0.00175773	0.00294176	-0.00362418	-0.0125699	0.0134892	-0.00227385	-0.00905837	-0.000975207	0.00108642	-0.0506057	-0.00939887	-0.00251813
RPL7L1	0.00130117	0.00678037	0.00649645	-0.00168004	0.0172404	0.00176181	0.00754828	-0.0149877	0.00254741	0.00496268	0.00299915	-0.00842365	0.00031272	0.0162119	0.000906582	-0.016736	-0.00259694	0.0191277	0.00220292	-0.0139003	0.0214274	0.00589964	0.00903776	0.0191268	0.0106339	0.00419569	0.0164178	-0.0121283	-0.0168158	-0.00383786
DNPH1	-0.04996	0.00248554	0.0127258	-0.0429009	-0.0100377	0.0046362	-0.00226856	0.000724471	-0.010603	-0.0172011	0.00848565	-4.06324e-05	-0.00171628	-0.0178636	-0.000994083	0.00219133	-0.0229848	-0.0120861	0.00931665	-0.00394188	0.0412262	0.0287309	-0.0554201	-0.0262763	0.0117091	0.00863507	0.00408508	0.0158121	-0.0188234	-0.00292738
MRPL14	0.00355615	0.000898652	0.0187608	-0.00927493	-0.00758267	-0.00533342	0.00114035	-0.00762061	0.00261312	0.00992767	-0.00562529	-0.000641804	-0.00902742	-0.00933958	-0.00866622	0.0291308	-0.00596879	0.00469757	-0.000977882	0.0130647	0.0264945	0.0202968	-0.00484695	-0.0134128	0.00149721	0.0210026	0.0207406	-0.0302628	0.00814677	-0.00281319
HSP90AB1	0.00889643	0.00686817	0.0283536	-0.00372311	-0.0108394	-0.0203108	-0.00755841	-0.00965699	-0.0232832	0.0114127	0.0118591	-0.00400798	-0.0138835	0.00532132	-0.0188276	-0.110035	0.0232671	-0.0189789	-0.0315935	-0.0245382	0.01495	-0.00699491	-0.0298884	-0.0223276	-0.0253984	0.0406434	0.0303517	0.0148984	-0.0879586	0.00809382
CD2AP	0.00630777	0.00359747	-0.00301924	0.0119845	0.00178521	0.00330141	0.00288323	-0.012224	-0.00637025	0.00678092	-0.00509755	-0.0103403	0.00250939	0.00436225	0.0270935	-0.00621473	-0.00800004	-0.00235335	0.0105133	0.00121838	0.00650732	0.0306522	-0.00553337	-0.0028618	-0.0128194	-0.0126714	-0.00975585	-0.0281604	-0.0501882	0.0234789
AL138826.1	-0.0226994	0.0102343	-0.00858325	0.0114492	0.01081	-0.0227967	0.00545412	0.00604995	-0.00823125	0.00256253	-0.00276286	0.00192645	0.00285936	0.00543553	-0.00243799	0.0180006	-0.0183231	0.0318673	-0.0199475	-0.00824145	0.0163262	-0.0321616	0.0312825	-0.0115009	-0.100244	0.00987488	-0.0471185	-0.0196685	0.0126211	-0.00623984
GSTA2	-0.135383	-0.00345165	0.0958344	0.000967813	-0.0121378	-0.0304728	0.00216366	0.00400907	0.0150283	-0.00892675	-0.0128312	0.00816439	0.0117303	-0.0321873	0.00671015	-0.0420329	0.0818278	-0.0236829	-0.0134374	-0.0307035	-0.0025828	0.0239442	0.010998	0.0477711	-0.0156154	-0.0102765	-0.015701	0.0226986	0.00843628	0.00389196
GSTA1	-0.0662963	0.000433803	0.086544	-0.0196061	-0.0275841	-0.00210933	0.00622727	-0.00427549	0.00315607	-0.0128154	-0.00796343	-0.00253458	0.00304544	0.00742196	0.00496958	-0.0202989	-0.0226531	0.00838608	-0.00058828	-0.0222707	-0.0166023	-0.018064	0.0278322	-0.012051	-0.0361273	-0.0212408	-0.00762061	0.0102713	-0.0101403	0.0102305
FBXO9	0.00526786	-0.00641014	0.0116338	0.00480202	0.000607262	0.00154375	0.0227596	0.00669802	-0.00610103	-0.0042494	0.00674131	0.00267397	-0.000458106	0.000809681	-0.00352282	-0.0104034	-0.0231598	0.0108155	-0.000324298	0.00277276	0.0140771	-0.0131116	0.00996884	0.00368456	0.0159179	-0.0068509	-0.0143352	-0.04237	-0.00028353	-0.00493949
TINAG	0.000642028	-0.003538	-0.00648481	0.00563999	-0.0190009	0.0689974	0.005789	0.00145231	-0.00383335	-0.00627238	0.00426437	-0.00204396	-0.0109933	-0.0207593	-0.00661812	0.00221237	-0.0241209	0.00740828	-0.01303	0.00147559	-0.0147474	-0.00218739	0.018812	-0.000343894	-0.00912744	-0.00610516	0.00339356	-0.0360118	0.00817771	-0.0108085
PHF3	-0.00147614	0.00958867	-0.000616086	0.0101707	0.0064134	-0.0054155	0.0541796	0.0125313	-0.00637275	-0.00275239	-0.0074005	0.00573428	0.00459829	0.0010561	-0.00192841	-0.00200999	-0.000884463	-0.0119312	-0.00957671	-0.00300072	-0.016866	-0.0113175	-0.0133366	-0.0176799	-0.010396	0.0140004	-0.00265822	-0.0265664	-0.0310635	0.0158645
EEF1A1	-0.0126923	0.101053	-0.0117608	0.0218014	0.0458758	0.00487226	-0.0777391	0.0238458	-0.038125	0.0123783	0.00405175	0.0276563	-0.0121781	0.0424288	0.0115592	-0.0707808	-0.020895	-0.0196836	-0.00686554	-0.0243147	-0.017359	0.0102971	0.0331942	0.0187427	-0.00390108	-0.0116668	-0.0283338	-0.0052314	-0.00864157	-0.00491724
COX7A2	0.00425799	0.00499595	-0.00778191	-0.0976731	-0.0161333	0.00462648	0.00809753	0.0184577	-0.00153149	0.027124	-0.00256	0.0146057	0.0230827	-0.0226039	-0.00758379	-0.0123964	-0.00509749	-0.00229872	-0.00649498	-0.00743066	-0.0146206	-0.0127777	0.0230242	0.0380971	0.00287492	-0.00306133	-0.00388348	0.000601728	0.0193615	-0.00520438
MYO6	-0.0213954	-0.00554599	0.0044268	0.00902331	0.00713016	0.0054315	0.0297349	0.000790525	-0.0166024	0.0185673	0.00794067	-0.0124993	0.00290959	0.0273362	0.0315262	0.0299196	-0.00521629	-0.002876	-0.00207466	0.00590504	-0.0196184	0.0240174	0.0219107	0.00438727	-0.0147966	-0.0263368	0.0282716	0.0237198	-0.0559102	0.0106625
HMGN3	-0.00583999	-0.00969016	-0.00699462	-0.0228593	-0.00388797	0.00120342	0.0225831	-0.00740592	0.00650626	-0.0229369	-0.00504727	-0.00529484	-0.00209589	0.00405318	0.00893341	-0.0286771	-0.00629683	-0.0162273	0.0126599	0.0572504	-0.00488448	0.0368989	0.044167	-0.0303186	0.0156083	-0.0094996	-0.0426434	0.000579826	0.0173768	0.00509286
SYNCRIP	0.00881925	0.00501264	0.00100658	-0.00213343	0.0234582	-0.0012677	0.0143406	-0.0094699	-0.00373013	-0.00351058	-0.00736859	0.00651562	0.00406447	0.0125085	-0.000967342	0.00460554	-0.000655706	-0.0194575	0.00226828	-0.00305443	-0.0134993	0.012064	-0.0108704	-0.00266331	-0.00687473	0.00294155	0.00889787	-0.0372467	-0.0210794	0.00867624
PNRC1	0.0343156	0.00959226	-0.0229757	0.0278178	0.0147929	0.00777688	-0.00752743	-0.00958237	0.0482453	0.0051534	0.0100584	-0.0157747	-0.0108627	0.00103445	-0.0157403	-0.00555549	-0.0141842	0.0233319	0.00422345	0.037765	-0.00467877	-0.0158125	0.0153844	0.0234024	-0.0133408	0.0822498	-0.0101434	0.00539032	-0.0187765	-0.00607615
PNISR	-0.000962933	-0.00340352	0.00222078	0.00541957	-0.0124742	-0.0304297	0.113828	0.000490566	-0.00112552	0.00647783	0.0124044	-0.0143829	0.00351491	-0.00112983	0.00226025	0.00159095	-0.00252356	0.00807494	-0.0341877	-0.00218935	0.00939373	-0.00480441	0.00458475	0.0139902	0.00650229	0.00970372	-0.0087646	0.0135211	0.0134322	-0.0047595
CCNC	-0.00621787	-0.000625079	0.00483071	0.0114149	0.00812577	-0.0003249	-0.00532804	-0.0062819	0.00174451	0.0124097	0.0106714	-0.00576264	-0.00791898	0.00590831	-0.00610784	-0.0103593	0.00595943	0.00718986	-0.00339103	-0.00114929	-0.00751562	0.0156752	0.0205467	0.0118857	0.00138928	-0.017049	-0.00828445	-0.0571152	0.0141773	-0.00497129
LINC02532	-0.00562451	-0.000733105	-0.0129337	0.0131218	-0.00522467	0.0118167	0.0456001	0.00188406	-0.0179726	-0.0199395	0.0121836	0.000291359	-0.0217637	-0.027597	0.0229541	0.0180558	-0.0162952	-0.0290173	0.0154552	0.000887443	0.00104045	0.0507988	0.0196271	0.0265911	0.00367703	-0.0195693	-0.0185554	-0.0371256	0.0336482	0.0168361
CD24	0.049854	-0.00940778	-0.0474774	0.0115083	0.0337538	-0.0185157	-0.0139514	0.0155013	-0.0358164	-0.028603	-0.00146361	-0.00976816	-0.0571652	-0.0199515	0.0253379	-0.032641	-0.0176582	0.0237398	-0.0446176	0.0336665	0.00434038	0.0760031	-0.00171998	0.0186062	0.0453677	-0.00663649	0.00925114	0.0073674	-0.00635024	0.0320418
SNX3	0.00577247	-0.0069439	-0.00287448	0.0331661	-0.00616809	-0.00355205	-0.0297876	-0.00888642	-0.0107468	0.00640721	0.0176229	0.0166163	0.00725473	-0.00440774	-0.000513242	-0.0253227	0.0282193	-0.012168	0.00104704	0.0761105	0.00104716	0.0105514	0.0287644	0.0102357	-0.000551456	-0.00344828	-0.0374505	-0.0108627	-0.0188551	-0.00654371
FOXO3	0.00874534	0.00953822	0.0467513	0.0039905	0.0340903	-0.00715879	0.0177365	-0.0204842	0.00413473	-0.0014249	-0.0139814	-0.00403656	0.0262109	-0.00677384	-0.00656291	-0.00719255	-0.0081674	-0.0116201	0.00959605	0.000585451	-0.00444541	0.0246767	-0.0162648	0.0448951	0.0084842	0.00906677	-0.0209628	-0.0145525	0.0111845	0.029231
CD164	0.00188042	-0.00736199	-0.0251679	0.0125861	0.0088331	0.0863216	-0.0059417	-0.024159	0.0290408	0.0106945	0.00334723	0.000581233	-0.0197312	0.00366627	0.0111626	-0.0156852	-0.00581835	-0.0136012	-0.03901	-0.0107548	0.0183464	0.00764941	0.023424	0.00395992	0.00876607	0.00150387	-0.0192776	0.0221203	-0.0231062	-0.00771969
CDC40	-0.00972238	0.00253534	0.0198459	-0.00720891	-0.0134448	0.00357313	0.0232462	0.00670821	0.0108749	-0.0106932	-0.00367895	0.0205228	0.00313242	0.0162171	-0.00496208	-0.00364785	-0.0136752	-0.000319167	0.00521977	-0.00182497	-0.0104571	-0.0172945	0.00103933	-0.00503444	0.00834562	0.00940785	0.0143182	-0.0443574	-0.00567056	0.0204994
AMD1	0.00197983	0.00205885	-0.00952721	-0.00435964	0.0087002	0.0121079	0.0166352	-0.0181944	0.00327295	-0.00274164	0.00337695	0.00274263	-0.0187689	-0.00845835	0.0269904	-0.00870628	-0.0158938	0.00242126	0.0106215	-0.0111469	-0.0156331	-0.00614029	0.0231996	0.000403969	0.0205061	0.0229728	-0.00289964	-0.0329056	0.0111023	0.0391374
GTF3C6	-0.00604917	-3.69192e-05	-0.00410261	0.00353657	0.00369605	-0.00752743	-0.00886369	-0.00237131	0.00870627	-0.00389365	-0.00255614	0.00413669	-0.00987095	0.00592283	0.00850496	0.0265871	-0.00756086	-0.00497133	-0.00207785	0.0306517	0.0215576	0.0261067	0.0561187	0.00774279	-0.00586419	-0.00369823	-0.0230822	0.0111095	-0.00191231	0.01161
FYN	-0.0459998	0.00779824	0.00334686	0.00241724	0.000492785	-0.00190103	0.0122895	0.0298815	0.0835382	-0.00690905	-0.00228045	0.0037164	0.00943741	0.0158448	-0.00374255	0.011083	-0.0114563	0.020027	-0.004347	-0.00122786	0.0125702	-0.0221455	-0.00049626	-0.0174454	0.0205204	-0.0157366	-0.0154248	-0.032658	-0.00194863	0.00899834
TSPYL1	-0.0103186	-0.00425483	0.00712073	0.010499	0.0582193	0.000746806	-0.023312	0.0108211	-0.00563549	-0.00513894	0.0105094	-0.00747796	-0.00769221	0.00069099	0.00638965	0.00865618	0.0180063	0.0113799	-0.000670509	-0.00601013	-0.0135787	-0.00862333	0.0371388	-0.00315781	-0.0021478	0.0290978	0.00538167	-0.00144725	-0.0208932	0.0129397
RWDD1	0.0130297	0.00816601	-0.00387461	-0.00728959	0.0131069	-0.0121152	0.0123261	0.00476489	0.00560516	-0.00468773	-0.0027647	-0.000431542	0.00922758	-0.0207455	-0.0103972	0.00575166	-0.00947243	-0.00420939	-0.013425	0.00861732	0.0368145	-0.0151673	0.0252294	0.0197982	-0.011055	-0.00662182	-0.0216542	0.0111953	-0.0163162	-0.03025
HDDC2	-0.00192467	-0.00203207	-0.000210181	-0.0135285	-0.00223392	-0.00174151	-0.00521813	0.00684844	0.0237497	-0.00978887	-0.00917459	-0.0141821	-0.0178834	0.00637395	0.0128966	-0.0127356	-0.00513019	-0.00757416	-0.00590558	-0.0041412	0.0462396	-0.000264122	0.0422506	0.0228382	0.0137924	-0.00151054	-0.0360343	-0.0169288	-0.00170999	0.00896161
NCOA7	0.00331917	-0.00877011	-0.0230132	0.00413807	0.0247594	0.00482549	0.00750545	0.0193973	-0.00463682	0.0684728	0.00683331	-0.0198716	0.0371451	-0.0280631	-0.0385576	0.0265363	-0.039081	0.0294345	-0.00545627	-0.00424124	-0.0138922	-0.0372931	0.0230541	-0.00477332	0.0245136	0.0452882	-0.0141409	-0.0114198	-0.0284311	-0.0328529
ECHDC1	-0.0194898	-0.00333396	0.00924763	0.00869828	-0.00155307	0.000838979	-0.002598	-0.00389928	-0.012577	-0.0100153	0.00804856	0.00519305	-0.0161463	-0.00913403	-0.00640835	0.0021761	-0.0110436	0.0203053	-0.000921316	0.00127795	-0.00833567	-0.0189577	0.0419192	-0.0190789	0.00346409	-0.0145537	0.00129077	-0.00698965	-0.0486535	-0.00266129
ARHGAP18	0.012749	0.00459836	-0.00144095	-0.037434	-0.00520236	-0.0232366	0.015971	-0.0973628	-0.00535476	0.132902	-0.00884625	-0.0566079	-0.0351552	0.0117677	-0.0379673	-0.00484201	0.0267022	0.0170317	-0.0209185	-0.00706619	0.00480479	-0.0200684	-0.0160825	0.0302506	-0.00140232	0.00923303	-0.00343256	-0.0315331	-0.0233903	-0.0188716
STX7	0.0139305	-0.0110716	0.00747512	0.00636183	0.00391601	-0.00506901	0.0233562	-0.0244145	-0.0126938	-0.00439442	0.00803998	0.0230559	-0.0131421	-0.0267141	0.00302358	0.0166047	-0.0254391	0.0142194	0.0121182	-0.00953226	0.00153328	0.0212198	0.0120664	-0.0123836	-0.0254538	-0.00115805	-0.0153768	-0.0284978	-0.0084346	-0.00152056
RPS12	0.00784723	0.123903	-0.0110024	0.00365883	0.0110188	-0.00547769	0.000475338	0.0114686	0.00502625	-0.00526779	0.00177785	-0.00189385	-0.00101245	-0.00841437	0.00233705	0.00211034	0.00849867	0.00534418	-0.0107335	0.00898554	-0.011737	-0.00612978	0.00550306	-0.00151783	0.00261675	0.000135717	0.000729706	0.00159355	0.00802016	0.00700389
SGK1	-0.0235603	0.00676711	0.000728106	-0.00127545	0.000765145	0.0171607	0.038659	-0.128451	0.00510513	0.00653977	-0.0228328	-0.0249382	0.0040814	-0.00227888	0.0134754	-0.00390969	-0.0685804	-0.0358682	0.0359532	-0.0132627	-0.0059255	0.00959513	0.0403599	0.0469884	0.0137286	0.00824929	0.00205307	0.0250861	-0.021521	0.0252301
ALDH8A1	-0.0379123	0.0050422	0.0269532	0.00548896	0.0407329	0.00373069	0.000803336	-0.00108643	0.00185321	0.00624214	-0.00791609	-0.00146325	-0.00371194	0.0179199	0.0014454	0.0159932	-0.0128821	0.0179074	0.00583677	0.0014672	-0.00342839	0.00802287	0.00934215	0.00393528	0.00638906	0.00188759	0.00918574	0.0107713	-0.0248011	0.00794285
BCLAF1	0.00195113	0.00548298	0.00390918	-0.00768888	0.0123152	-0.00339038	0.0408756	0.00321975	0.0158798	-0.00104763	-0.00497216	0.00335396	0.00440583	0.0185015	0.0040643	0.00387324	0.00474207	0.00624434	-0.00834941	-0.0069241	-0.0102919	0.00206567	-0.0126233	0.0104759	0.0024222	0.0163819	-0.0129194	-0.0219589	-0.0197889	0.00691876
MAP7	-0.0193098	0.00159803	0.0190873	0.0208352	0.0387443	-0.00259004	-0.000622773	0.00461726	-0.0128539	0.00705449	-0.00782243	-0.000520546	-0.0121022	-0.0116528	0.00165435	-0.00723355	0.00768227	0.0198603	0.00358641	0.00142771	0.0196817	-0.00702271	-0.0156929	-0.000820347	-0.00232766	-9.36486e-05	-0.0267802	-0.0110596	-0.0405323	-0.00453112
HEBP2	-0.0143907	0.00488982	-0.0367187	0.0079599	-0.00218405	-0.00680297	6.62274e-05	0.00177558	-0.0135965	-0.00559789	-0.000108112	0.00361099	-0.00335845	-0.0378794	0.0155094	0.0289939	0.0292487	0.0339193	-0.00586687	0.0297229	0.0319143	0.0260256	0.0178926	-0.0013045	-0.0383307	-0.00465391	-0.019493	0.0162687	-0.0273957	0.00380859
ABRACL	-0.0281138	-0.000566521	0.0266059	0.0190081	9.74569e-05	-0.00950648	-0.000599169	0.0256838	0.0306034	-0.00390748	-0.00221678	0.05543	-0.0170125	-0.0182682	-0.0117399	0.0207609	-0.0247534	-0.0327733	-0.00658512	0.005275	0.000740137	0.0148535	0.0318458	0.00729993	0.034166	-0.0105051	-0.00844631	-0.0239993	0.0130962	0.00650833
AIG1	-0.00951771	-0.00517977	-0.00265947	0.00967399	-0.0127049	0.054187	0.0146808	-0.00566086	-0.0194208	-0.0149546	0.00513098	-0.00374791	-0.0186928	-0.00451855	-0.00418343	-0.0229217	-0.00667104	-0.00563129	-0.0593791	-0.00997212	0.0203721	0.00322522	0.0305721	-0.0181734	-0.0136765	-0.0030508	0.00597826	0.00318555	0.00844461	-0.0197911
SF3B5	0.00937397	0.00460752	0.00552746	0.00279906	-0.00533341	0.0129873	-0.00414759	-0.00119161	0.00803814	-0.00304389	-0.00833407	0.00292576	-0.00484105	-0.0110371	-0.00147412	0.014658	0.00854879	-0.0064693	0.0195169	0.0730292	0.0295733	0.0139774	-0.000549821	-0.0138567	0.0110803	-0.00338737	0.0233418	0.0161054	-0.00633468	0.0226298
GINM1	-0.00527571	0.000483077	-0.00507446	-0.00247921	-0.0107264	0.0442465	0.00449198	-0.00657442	-0.00577446	-0.00240492	-0.00399742	-0.00409134	0.0216949	-0.0135264	0.0346133	-0.00102265	-0.0024045	0.00276723	-0.0543722	-0.00858787	-0.0115618	0.00348801	0.00214503	-0.0110515	0.00499151	-0.00255194	-0.00858834	-0.0291484	0.000960279	-0.0044389
SYNE1	0.00360029	-0.00707126	-0.00783952	0.00550824	0.0041958	-0.0142986	0.0253273	0.0194498	0.0495188	-0.0370559	-0.00479626	-0.0385052	0.0755214	-3.64558e-05	0.00895014	0.00215881	-0.0231805	0.0170453	-0.0309062	-0.0193695	0.011537	0.0215667	-0.0145222	-0.00436867	-0.0255141	0.0157727	-0.0386997	-0.0119084	-0.0387162	0.00576012
SNX9	-0.0155461	-0.00280024	0.00771436	0.0187427	0.0109154	-0.00584977	-0.0131654	-0.0100168	-0.00949661	0.0140703	0.00228366	0.0118723	0.0163402	-0.00790205	-0.00442173	-0.00324992	-0.00526941	0.0115067	0.000739064	0.00148142	-0.000218499	0.00860653	-0.0185575	0.00938012	0.0122058	-4.15765e-05	0.0112477	-0.0415667	-0.015711	0.0147295
GTF2H5	-0.0270936	-0.00276234	0.000682203	-0.0101439	0.00703113	0.00078964	-0.00256295	0.000176377	-0.00241421	-0.0110406	-0.00631571	0.00239529	0.000343026	-0.0156808	-8.25112e-05	0.00737103	0.0313652	0.00101348	-0.00374287	0.000491376	0.012236	0.0142207	0.0619341	-0.0164927	0.0107267	0.00316391	-0.0230035	0.00230162	-0.00911379	0.00619052
DYNLT1	0.024891	-0.00203358	0.0120245	-0.000553509	-0.0156222	0.00381814	-0.000555801	0.00919166	0.000364019	0.0119413	-0.00304156	0.00732717	-0.00289649	0.0217064	-0.0185312	0.010608	0.000869657	-0.0227884	0.00164446	0.0556228	0.0142236	0.0212185	0.0527429	-0.0287849	-0.0176795	0.00882814	-0.000567146	0.00831522	-0.00422991	0.00229045
EZR	-0.00754458	2.60927e-05	-0.00968926	-0.0195909	0.0194014	0.0127941	-0.0103572	0.0274272	-0.00346886	0.0389715	0.0139469	0.00734487	-0.0255971	0.0189325	-0.0155685	-0.000101443	-0.0200647	-0.0399374	-0.00517215	0.02555	-0.0428467	0.0557895	-0.0607123	-0.00711754	0.0322912	0.0220401	-0.028562	-0.0098995	-0.07335	-0.0193722
SOD2	0.0184691	-0.00789488	-0.019277	0.0210343	0.0621885	-0.00699697	-0.0286592	0.0140228	-0.0227058	0.00381002	0.00732137	0.0368432	-0.019863	0.0132331	0.00106894	0.0136893	0.01157	0.00318352	-0.00522314	0.0227825	-0.0237759	0.0475348	0.0297369	0.0207051	-0.026669	0.0187942	0.0137466	0.0102132	-0.00927935	-0.0178453
TCP1	-0.00170647	0.000615301	0.00363763	0.00916297	0.00521121	0.00266883	-0.00686464	0.00382037	-0.00082594	0.0120678	0.000777741	0.00471475	-0.00611599	0.012948	-0.0141723	-0.00597083	-0.00621118	0.01353	0.00363247	-0.00954636	0.018411	-0.00320242	0.0338302	-0.00207823	-0.0132825	0.0141799	0.0126442	-0.00941789	-0.0205647	0.00765135
MRPL18	-0.00690529	0.000877599	0.00687338	0.00192751	-0.0137669	0.00905962	0.00395391	0.00311512	-0.000752135	0.00531547	-0.00424494	0.0149067	0.000353763	0.0215922	0.0112849	-0.0166014	-0.00856238	0.00398316	0.0141326	0.000710372	0.03669	-0.0110096	0.0327587	0.00987655	-0.00131185	0.0124006	0.00146455	-0.0290263	0.0152267	0.00827437
SLC22A2	0.035428	0.00251532	-0.0504303	-0.0217857	0.00239678	0.0986141	-0.00763118	0.00405157	-0.00791957	-0.03327	-0.00524614	-0.00704761	-0.0271539	0.0234488	-0.0440715	0.015445	-0.0110929	0.0426873	-0.0510284	-0.00251296	-0.00784455	0.0603049	-0.0110336	0.0114992	-0.0199988	0.00704354	-0.00221078	-0.0223141	-0.00840725	-0.0434907
PLG	-0.025252	0.0021183	-0.0362755	-0.00154511	-0.0244599	0.151936	-0.0010188	0.0056727	-0.0044238	-0.0047914	-0.0136459	0.00487193	0.000219543	0.000284217	0.00741675	-0.0308309	0.026423	-0.00127721	-0.00485668	-0.00484857	0.0141188	-0.030131	-0.00150946	0.0200545	-0.0381079	-0.00615349	-0.0108606	0.0171993	-0.0357023	-0.0113799
QKI	0.00537833	-0.00948833	-0.00152787	0.00631216	0.00830542	-0.0071995	0.00775354	-0.0545519	0.000390941	0.00220085	-0.00519615	0.0128887	0.0382706	-0.00710548	-0.0223264	-0.00707691	-0.0184989	-0.017788	0.000982572	-0.00280918	0.0220424	0.00274243	-0.00819574	0.00844205	0.0178461	0.00274855	-0.0308754	-0.0227743	-0.0252824	0.0200209
MPC1	-0.0476399	-0.00697473	-0.0788985	-0.0466609	0.00563192	0.00430076	-0.0137422	0.00599191	-0.00724528	0.00898872	-0.00147523	0.00471133	-0.00944374	-0.00261483	-0.0118899	-0.0462479	-0.00620555	0.0324834	0.00241905	0.0154076	-0.0184377	-0.0346418	0.0116497	0.0481828	0.0406792	0.00461642	-0.0159476	-0.00930819	0.00374291	0.0320059
PSMB1	-0.0175363	-0.00115057	0.000296157	-0.0411109	-0.0254024	-0.00437654	0.00452993	0.00330518	0.0117521	-0.00734134	-0.00831988	0.0135374	0.0235252	0.0166215	-0.00486803	-0.0312722	-0.0139996	0.00714527	0.00158412	0.0469522	-0.0368327	0.00948511	0.00733643	-0.0046507	-0.00751213	0.0113091	0.0364633	-0.0176915	0.0146688	-0.00548547
C7orf50	-0.00221693	0.00389268	0.00224027	0.00495669	-0.00812166	0.0140966	-0.0081248	0.00255574	-0.00883705	-0.016832	0.0063455	0.00733805	-0.00616206	0.00690476	0.0253754	-0.0250172	0.049318	0.0154959	0.0153473	-0.00632811	0.0587127	0.00606041	0.0212796	0.00960433	-0.0329603	0.00952941	-0.0135428	-0.018063	0.00737954	0.0392998
WIPI2	-0.00641511	-0.000416824	0.00833779	0.00557273	0.0124234	-0.00102374	-0.00218218	-0.011132	0.00511902	0.0169062	0.00640807	-0.00648958	-0.00433008	0.00917053	-0.00360135	-0.00758382	0.00663708	0.00718409	0.00370294	-0.000586252	0.0219876	0.0195947	-0.00856081	0.00291567	0.00832611	0.00971769	0.0150058	-0.0389887	0.0108086	0.00364572
ACTB	0.00632881	-0.0108014	-0.0146268	-0.0247231	0.071029	-0.00289963	-0.0440311	0.019031	0.0542717	0.0114025	0.0298164	0.0668218	0.0077183	0.00636071	-0.00538467	-0.00893133	0.0490294	0.0280988	-0.0115263	0.00500113	-0.0436286	0.0200169	-0.00818318	-0.0319503	0.0117524	0.0692187	0.0298912	0.0122548	-0.0027414	-0.0198444
EIF2AK1	0.00331758	0.00111034	0.00160789	0.00285181	0.00612919	-0.0018601	-0.00304527	-0.00410669	0.00140917	0.00319255	-0.0011728	-0.00885826	-0.011099	0.00123339	-0.00132455	-0.00266056	0.00960082	0.0118862	-0.0049542	0.00121258	0.0132918	0.00312029	-0.0188463	-0.00704143	0.0130438	-0.00816158	-0.0206461	-0.0537718	-0.0292839	0.00589175
RAC1	0.0141645	-0.00479392	-0.0152264	-0.0401021	0.0301071	-0.00975761	-0.016476	-0.0666935	0.00169745	0.000547984	0.0130512	0.00595626	0.0385314	0.0198147	-0.00854474	-0.0575906	-0.0190375	0.00896688	-0.00766554	0.00684438	0.00799865	0.0362793	-0.0282974	-0.0424698	0.0015882	0.00330264	-0.00106964	0.00779425	-0.0247053	-0.0155753
RPA3	-0.0312019	0.00256343	-0.00527432	0.00108432	-0.00655349	-0.0103995	-0.00685599	0.0061948	0.00642077	-0.000494407	-0.00801219	-0.00166507	-0.000536936	0.0129014	-0.001916	0.0165324	-0.0215493	-0.00927891	-0.00748189	0.00533652	0.00857067	-0.00745643	0.0565565	0.0198403	-0.00731462	0.0108439	0.00145113	-0.0127738	0.0108596	0.00469272
NDUFA4	0.00664787	0.000513557	0.00804607	-0.0854544	-0.0127112	-0.00326467	-0.00651516	0.0168913	-0.0216426	0.00798594	-0.004241	-0.000753989	-0.000796177	-0.00367109	0.010387	-0.0194411	0.000427452	0.0166979	-0.0340256	0.0049913	-0.00914392	-0.00533673	0.0429574	0.014198	0.00785365	-0.000350536	-0.00611235	-0.00349192	0.0140372	-0.00836523
TOMM7	-0.00968401	0.0617143	0.00138445	-0.0149647	-0.0055615	0.0142462	-0.00336057	0.00996074	-0.00405062	-0.00650705	0.00934048	-0.0114054	0.0169383	-0.0660598	0.0169413	-0.027011	-0.00186681	0.00204062	0.0232042	-0.00928216	0.0389714	-0.0225475	-0.0270882	0.0338753	0.00262966	0.0165841	0.0176543	0.0207038	0.00207001	0.031088
CYCS	0.032948	-0.0159232	-0.0163055	-0.0563987	0.00500365	0.00641462	-0.0129604	0.00160765	0.00575153	0.020373	0.00932112	-0.00484138	-0.0252635	0.00396134	0.00371576	-0.00418578	0.0386783	-0.0173333	0.00964293	0.074333	-0.0277494	-0.0156663	0.0193657	0.0563642	0.0258812	-0.00180411	-0.00841534	-0.0204831	-0.00330228	-0.00866338
HNRNPA2B1	-0.00256796	-0.0163815	-0.00722629	-0.0282319	-0.00557356	-0.00578164	0.0483343	-0.0149833	0.0105256	-0.00353827	0.0273972	-0.00163801	-0.0154718	0.00838247	-0.00953005	-0.0522047	0.0104784	-0.0300987	-0.0116346	-0.00674682	-0.0267868	-0.00923925	-0.00359937	-0.0334483	0.0154036	0.0104783	0.0064758	0.00359621	-0.0585962	-0.00689262
CBX3	0.0166838	-0.000724555	-0.000913415	0.00127371	-0.00274713	-0.000730608	0.0110826	0.00962932	-0.00397148	-0.00841859	-0.0103864	0.0204005	0.0033247	-0.0377377	-0.0145321	-0.000918501	-0.011074	-0.00761649	0.00373337	-0.00900342	-0.00323681	0.0047675	0.0231923	-0.00735704	0.00219512	0.0163882	-0.00270895	-0.0146759	-0.0409624	0.00631073
SKAP2	-0.0190841	-0.00636067	0.0118228	0.00230675	0.0186359	-0.00403812	0.00798624	-0.0230822	-0.00800703	0.00170282	-0.00783486	0.0397573	0.00887133	-0.00759306	-0.0221095	-0.0101837	0.0123803	-0.0186308	-0.000643156	-0.00458146	0.00266596	0.0151687	0.00423865	0.00408067	0.0358062	-0.00431681	-0.0120421	-0.0234671	-0.018289	-0.00514338
HIBADH	-0.0225542	-0.0172532	-0.0120711	0.00710992	0.0188218	-0.00371321	-0.0320431	0.00870889	-0.0195772	-0.01165	0.0220727	-0.00292027	-0.0132204	-0.0399857	-0.0195505	-0.0230564	0.0257741	0.00865087	-0.00739262	-0.0106045	-0.00138957	-0.0181484	0.0339799	0.00225527	0.00188898	0.0138504	0.0117812	-0.0229189	-0.0157819	0.0201631
TAX1BP1	0.0029678	0.000691797	0.0191311	-0.0174608	-0.00650661	-0.00259	0.00795199	0.00826591	0.000803044	0.0208877	-0.00454329	0.0165824	-0.0081296	0.0362538	-0.00514058	-0.0382061	-0.00517642	-0.0118449	-0.000288711	0.0466066	-0.0337618	-0.00156039	-0.0350539	-0.0250803	0.00342861	0.000578672	-0.0265185	-0.023981	-0.0659187	0.015612
CPVL	0.00792982	0.0115722	0.0030721	-0.0105305	0.0142168	-0.0436945	0.00526043	-0.051365	-0.0318479	-0.0696377	-0.0102829	0.0501744	-0.0512902	0.0348143	0.0789535	0.0283426	-0.011035	0.0210258	-0.0889979	-0.000442236	-0.0269871	0.052907	-0.0201931	0.0334106	0.0195399	0.0122599	-0.0140925	-0.0161228	0.00193573	-0.0213402
GGCT	0.00442332	-0.00242822	0.00825959	-0.0165461	0.00225309	0.00252957	-0.0011692	-0.010093	-0.000985001	-0.00925822	0.000985697	-0.00916364	-0.000395171	-0.0151303	0.0162565	0.0366948	0.00778825	-0.00717737	-0.0015541	0.0102034	0.00480231	-0.0142315	0.0104339	0.00262717	-0.00792473	-0.00307912	-0.00674882	-0.0520588	0.0056143	-0.0255942
AQP1	0.0197898	0.0103273	-0.0344054	0.000993677	0.0372355	0.133775	-0.0128208	0.0161092	-0.00907797	-0.00650015	-0.00854705	0.00139551	0.0523707	0.00729855	-0.0165207	0.0162984	-0.00900457	-0.000819926	-0.00208953	0.00690468	0.00739573	0.0274908	-0.0198748	-0.011589	-0.0107324	0.00738095	0.0207533	0.0318083	0.00617096	-0.00178977
LSM5	-0.0100834	0.00247379	-0.0105209	-0.00921741	0.00876607	0.00300985	0.00497462	-0.00266774	0.000850854	-0.0166179	0.00120576	0.00108024	0.00376927	-0.00181718	0.0152932	0.00332344	0.0181545	0.00210627	-0.00370712	-0.00206521	0.0124078	0.000119447	0.03501	0.00546039	-0.00875051	0.000202221	-0.00896278	-0.0404011	0.0278832	-0.024275
SEPT7	0.00848671	0.00365796	-0.00880085	0.0108586	-0.019844	-0.0031542	0.00963849	0.0289135	0.0610917	-0.0179649	-0.00261744	-0.0119306	0.0382235	0.0330586	-0.00744422	-0.0201184	0.0125362	-0.00334797	-0.00850827	0.0059306	0.0119056	-0.00962002	0.0244028	0.00789984	-0.01121	0.00730384	0.00194899	-0.0113821	-0.0540675	-0.0306776
MPLKIP	0.0143164	-0.00276832	0.0202411	-0.00620557	-0.00293349	0.00528715	0.00631759	0.00701888	-0.00815748	-0.00171547	0.0135815	-0.00192182	-0.00349907	0.00761249	-0.0114619	0.0277265	-0.0320876	0.00652244	0.00174691	0.00329798	-0.00206536	-0.0162056	0.0306307	-0.0232957	0.0226709	0.0254731	0.00080888	-0.0465848	0.0128152	-0.00339999
SUGCT	-0.0398172	-0.00113646	0.0112162	0.0135208	-0.00307038	-0.0119245	0.00575861	-0.000377415	-0.0032348	-0.00274555	-0.00731835	-0.00138406	-0.00759774	-0.011958	-0.00293575	-0.00608367	-0.0172816	0.0259759	-0.00989117	0.00672379	-0.00491959	-0.0106379	0.00379248	-0.0012296	-0.00156479	-0.00374943	0.0179392	-0.0360773	-0.0064511	-0.00738298
PSMA2	-0.0119976	-0.00199892	-0.0078967	0.000180886	-0.00674213	-0.000496985	-0.00104146	-0.00532108	0.0125088	0.00370622	-0.00924736	0.000374561	-0.00447686	-0.0121111	-0.00418886	0.00176562	-0.00768143	-0.0166743	-0.000539252	-0.00521621	-0.014354	0.00866808	0.0692318	0.00965656	-0.00732492	-0.00595026	0.00368093	-0.0379642	0.0179383	-0.00170651
MRPL32	-0.00808101	0.00231871	-2.41622e-05	-0.00714306	-0.00300047	0.00449157	0.0161682	0.00153826	-0.00682311	-0.0112377	-0.00999506	-0.00321608	0.00210107	-0.00566913	-0.00983195	0.000838066	-0.0185062	-0.0171197	-0.0124166	-0.000746292	-0.0151139	-0.0167635	0.0282621	-0.0262618	-0.000559751	0.00389855	0.0318887	-0.049612	0.028173	0.00697901
TMED4	-0.0074689	-0.00811246	0.0201455	0.00440241	-0.0133609	0.0406416	0.0163828	0.0134682	0.000824424	0.0129593	0.00903507	-0.00308076	-0.0179577	-0.0210967	0.0286841	-0.00251274	0.0095169	-0.0170401	-0.0570262	-0.00962784	-0.000239811	-0.00378576	0.0053568	-0.0124542	0.01499	0.00553531	-0.00556402	-0.0238942	0.00772593	-0.0155324
OGDH	0.010035	-0.00237242	0.0330441	-0.0114219	0.0617984	0.00465295	-0.00975445	0.00907731	-0.00232925	0.0127157	0.00017469	0.0110399	0.00688634	-0.00791666	0.00259744	0.01752	0.00897225	-0.00558156	0.00157112	-0.00951119	-0.00219859	-0.00731945	-0.0194427	0.00246287	-0.00521687	0.00173383	0.0292044	-0.0117701	-0.00298718	0.00226995
PPIA	0.0294001	-0.00132502	-0.0124908	-0.0560212	0.0120099	-0.00722323	-0.0163122	-0.00327417	0.000226627	-0.0218909	0.0179733	-0.00767697	-0.0137819	0.0245883	-0.0125639	-0.0289718	0.00784118	-0.087032	-0.00852556	-0.00676988	0.00852235	0.00237749	0.0154874	-0.0774237	0.00193908	0.0130179	0.0185313	-0.000364588	-0.0571457	-0.00874728
H2AFV	0.00421146	0.000892524	-0.00499523	-0.00455262	0.0140366	0.0110731	0.0118444	-0.00154313	0.0173844	0.00240646	-0.00572782	-0.0023163	0.00557475	0.00333898	0.00383902	-0.0147785	0.0136863	-0.0231605	0.00293895	0.00194485	0.0309852	-0.00797134	0.0158899	-0.0103003	-0.00983668	0.00495149	-0.00102037	-0.0150727	0.00324108	0.0125564
DDC	-0.0515446	-0.00268347	0.0238622	-0.0121011	0.0478311	0.00461277	-0.00938977	0.000665612	0.00791998	0.00234407	0.00179836	-0.00189225	-0.00156073	0.0175748	-0.00151808	-0.0259302	0.00091456	0.0158433	-0.00118475	0.00588742	-0.0288203	0.00949496	-0.0180658	-0.0202963	-0.0429194	0.00378114	0.0016042	0.00444724	0.00162815	-0.00237787
SEC61G	0.00188234	-0.00395508	-0.00449719	-0.00884837	0.0122802	0.00143782	-0.00988315	0.00441094	0.00994443	-0.00173118	0.00281601	0.00390475	0.00777557	-0.0180035	0.00852261	0.00649487	0.00658181	-0.00607384	-0.00383281	-0.00014335	0.012012	0.00950506	0.0817956	-0.00663939	0.0102662	0.00890353	-0.00340856	0.0179287	0.00506271	0.016421
CCT6A	0.00295507	0.00320021	0.0286967	-0.0015512	-0.00690325	-0.00591075	0.00594888	-0.0062335	-0.00374824	0.0101775	-0.00251193	0.00544539	-0.0117964	0.0262367	-0.0141402	0.0159386	0.00561684	0.00737267	-0.000122036	-0.00221773	0.00591325	0.00683124	0.0282355	-0.0156404	-0.000623548	0.00259663	0.0184447	-0.00977914	-0.049988	-0.00204687
CHCHD2	-0.0137746	0.0091762	-0.00257485	-0.0624419	-0.0146524	1.36443e-05	-0.0161244	0.018313	0.00851899	0.0245205	-0.00266944	0.00975308	0.0180822	0.0286675	0.000700344	-0.0220554	-0.0227676	-0.00188707	0.00504563	-0.000263607	-0.00510218	-0.00925208	0.0477645	-0.00450371	0.00901737	0.00765122	0.0154368	-0.000537607	0.00359653	0.0154878
ASL	-0.0537549	-0.00758388	0.0251641	0.016477	0.014013	-0.0142783	-0.000369535	-0.00339031	0.00760357	-0.00242571	0.010033	0.00221515	-0.00175745	-0.0118173	0.00845325	-0.018204	-0.0281496	-0.00482295	-0.0103035	-0.00811242	0.00486311	-0.016398	0.0355618	0.00304903	0.0328386	-0.0156229	0.0563969	0.00206445	0.0195133	0.0176119
SBDS	-0.012371	0.00194869	-0.00553675	0.0157156	-0.0206933	0.00331461	-0.0184378	0.0162488	-0.0164927	-0.00270181	0.00449007	-0.0118652	0.0291079	-0.00193384	-0.00373721	0.00591395	-0.000743819	-0.0109056	-0.00186136	0.0280851	-0.00462181	-0.00173227	0.0225949	0.0202757	0.0159123	0.0225322	0.00447109	0.00193567	-0.077059	-0.0136926
EIF4H	0.00320827	0.00531311	-0.00264523	-0.00177379	0.0308506	0.00825901	-0.00430857	-0.00161873	0.000884483	0.000564777	-0.00447243	0.00509025	0.0184348	0.0053168	0.0135445	-0.00896351	0.0133482	-0.00183289	0.0122681	-0.00994598	0.012163	0.00171205	-0.0035048	0.00589095	-0.000720709	0.00100574	0.0127724	-0.0268626	-0.00972593	0.00401239
GTF2I	0.0303959	-0.00731586	0.0206209	0.0150315	0.0407558	-0.00944033	0.0177451	-0.00625349	-0.00283988	-0.00560658	0.0098544	-0.0202954	-0.005294	0.00981778	-0.00248709	0.00420897	-0.00219307	0.0229587	-0.00208144	0.0303901	0.00865018	0.0498013	-0.000902761	0.00916002	0.0152991	-0.0200708	-0.00333967	0.019545	-0.0406783	0.0116231
MDH2	-0.0130298	-0.000722929	0.00153415	-0.0266355	0.0105129	-0.00335428	-0.00313825	-0.00067794	0.000805908	0.00566755	0.0046162	-0.00152148	-0.00651752	0.0159795	0.00226317	0.0249646	0.0212852	0.00547399	-0.0030457	0.0740841	-0.0119173	-0.013125	-0.000841398	-0.00144447	0.0171271	0.00686371	0.0521135	0.00483376	0.0023481	-0.00609317
HSPB1	-0.00948195	-0.0199964	-0.0177683	0.00741807	0.0206788	-0.0144063	-0.0257526	0.0110114	-0.0294898	-6.25332e-05	0.0157955	-0.0124362	0.0283683	-0.00553718	-0.0273308	-0.0837635	0.0290275	-0.0358525	0.00175856	0.0360881	0.0748792	0.0458077	-0.0685019	-0.0276006	-0.029603	0.060294	0.00699349	0.0148276	-0.00165569	0.00590768
FGL2	-0.0102338	-0.00923062	0.00539669	0.000262473	-0.00477768	-0.0202531	0.000478124	-0.0991157	-0.0146504	-0.0314948	0.00134062	0.107532	-0.00327668	-0.000945074	0.0834795	0.0099207	0.00524353	0.0101786	-0.0146815	-0.00244913	-0.0111766	-0.0142976	-0.0103509	-0.000665065	-0.00148344	0.00107047	-0.0107311	-0.00296524	0.00238914	0.0156719
SRI	0.0171977	0.00174373	-0.025702	-0.0153088	-0.00776518	0.00245714	0.00594697	0.00523962	0.000947153	0.0350693	-0.0152669	0.00857978	0.00905655	0.00947232	0.025556	-0.0379381	0.0229069	0.00405911	-0.000747181	0.00164184	0.00998057	0.0120827	0.0379137	0.0113582	-0.0116541	0.00171494	0.0218886	-0.0226127	0.0152295	0.00123539
AKAP9	0.0124018	0.0102514	0.0162362	-0.0169013	0.0134961	-0.0155584	0.0775137	0.00332688	-0.0143574	-0.000725239	-0.00990039	-0.00149524	-0.00680349	-0.00411812	0.00289075	0.0231125	-0.00630657	0.00732112	-0.0425092	-0.00511402	-0.0289988	-0.00844419	-0.00494549	0.0158929	0.00505126	-0.00101702	0.0138325	0.0114749	-0.0185512	0.0125034
ANKIB1	-0.00380575	-0.00435741	-0.0266889	0.00983341	0.0476618	0.013996	0.0207899	-0.00279351	0.00380831	-0.00578045	-0.0146938	0.000202848	-0.0118383	-0.0186931	-0.002271	-0.0178475	-0.00611358	-0.010937	0.0048852	0.00669572	0.00997338	0.00114422	-0.0195444	-0.00320726	-0.00640602	-0.0154605	-0.00857785	-0.025471	-0.0115963	-0.00988721
FAM133B	0.00660543	-0.00414863	-0.0045079	-0.00560202	-0.0189771	-0.00215058	0.0643021	0.00479555	-0.0054508	0.012898	0.00178252	0.0192581	-0.0121627	-0.0185728	-0.0133565	0.00842664	-0.0112379	0.00145371	-0.000961725	-0.00732289	0.00274331	-0.0035087	-0.0020952	-0.0240079	0.00127292	0.0401638	-0.011292	-0.0223866	0.000949072	0.00183444
PDK4	0.0152478	-0.00798835	0.13246	-0.00586801	0.00826404	-0.0109197	0.0235266	-0.011629	0.00478409	-0.00539462	-0.00973078	0.00348665	0.00971942	0.00120462	0.0106142	-0.0110652	-0.00356212	0.0573289	0.0105195	0.0211314	-0.0336893	0.0200365	0.010511	0.0948108	0.00330831	-0.00578357	-0.00461327	0.0145985	0.0165257	-0.00762334
SLC25A13	-0.0223712	0.0011194	0.023702	-0.00290712	0.00812082	0.00509646	0.0196954	-0.00884243	-0.00584902	-0.00175979	-0.00443412	-0.00117924	-0.00124739	0.0127124	-0.00595136	0.0150251	0.0176758	0.00511845	0.010705	0.0051541	-0.0170036	0.00672026	0.0161718	-0.00796998	-0.002503	-0.00323502	0.0050919	-0.0406475	-0.000597445	0.00169233
SEM1	0.00316676	0.00812096	0.000999763	-0.0059208	0.00825719	0.00056623	0.0127259	-0.00675612	0.00234765	0.00453787	-0.00792101	-0.00283187	0.0173031	-0.0240315	0.00853921	0.0107678	0.0123415	-0.0109335	0.00131176	0.0316093	0.0172507	-0.00348887	0.0535341	-0.00768233	-0.0105708	-0.0046411	-0.00100229	0.0218717	0.00456549	-0.00810321
BRI3	-0.047455	0.0140504	0.0189677	-0.0220248	-0.00619473	0.00743271	-0.016688	-0.0182273	-0.028649	-8.4795e-05	0.0126265	0.0684409	0.0279657	0.045372	-0.0264099	-0.00933754	-0.0363129	0.00253333	0.0223742	-0.00910788	0.0447072	0.017036	0.0259352	-0.0157392	0.0204229	0.00337187	-0.0425349	0.0155178	0.0267093	0.0445166
ARPC1A	0.00394113	0.000418808	-0.0109804	0.00218285	0.0173583	-0.00517479	-0.00538134	0.00429199	-0.0057008	0.0211912	0.00429788	0.0120458	0.0274792	0.0155229	0.0159358	-0.0218723	-0.0213425	-0.000458556	-0.000787167	-5.86153e-05	0.0361264	-0.022564	0.0185673	0.0117524	-0.00872501	-0.0059729	-0.00697279	-0.0341862	0.0322996	-0.00403018
PDAP1	-0.000941977	-0.000394894	-0.00546039	0.00516904	-0.0105381	0.00803012	-0.000986937	0.000760259	0.0023515	-0.000294995	0.00466371	0.000631324	0.010959	-0.0231482	0.00287019	-0.0156261	0.0121429	-0.00320514	0.0144769	-0.00510238	0.0428271	0.0159033	-0.0025746	0.00400606	0.00109559	-0.0110891	0.00462999	-0.015901	-0.0346409	-0.00328932
BUD31	-0.000610597	-0.00635184	-0.0105542	-0.016647	-0.00699439	0.00797963	-0.00453041	0.00491814	0.0142872	0.00340342	-0.00460526	0.0108563	0.0023004	-0.0139123	-0.00808537	-0.0120515	0.0175113	0.0029804	0.00487137	-0.00749436	0.0431696	0.0170956	0.00304951	0.00563928	-0.00193069	0.00868295	0.0057622	-0.023467	-0.00775178	0.00672538
ATP5MF	-0.0116685	-0.00576388	0.0217473	-0.0816649	-0.0185488	0.0051133	4.20142e-05	-0.0085164	0.017349	-0.00142871	0.00336266	0.0152261	-0.00789166	-0.0597677	0.00736315	0.00147036	0.0171952	0.00304301	0.0153108	-0.000494258	0.00838162	0.0433556	-0.0253179	-0.0190737	0.00360569	-0.00805258	0.000525393	0.00469865	-0.00353325	0.0141898
AZGP1	-0.0351925	-0.00582996	-0.0571411	0.00628517	-0.028562	0.127534	0.00297553	0.00470613	-0.0100349	0.00849897	-0.00310735	0.00298713	-0.0131647	-0.0195796	-0.0126546	-0.0418827	0.0207501	-0.0219168	-0.0241286	-0.0093393	0.0394862	-0.0102473	-0.00371829	-0.00527104	-0.0249029	-0.00986123	0.017356	0.018723	-0.00999568	-0.023665
ZKSCAN1	0.00570086	-0.00495411	-0.00895419	-0.0120428	0.0286709	0.0157515	0.0837845	0.00725018	-0.0165998	0.0150845	-0.00456834	0.00399675	0.00529405	-0.00893636	-0.000211812	-0.00024365	-0.00141251	0.000149541	0.0107841	0.00406765	0.00112647	-0.00280247	-0.0139401	0.00721428	-0.00254219	-0.00297074	-0.018657	-0.008752	0.0079244	-0.0197747
COPS6	0.00292932	-0.00254451	0.0107151	0.00149337	0.00249135	-0.00904194	0.0120912	-0.00528695	0.00345969	-0.0126924	-0.00315669	-0.0136674	0.00210893	-0.00818849	0.00387511	-0.0139223	-0.0113705	0.00715207	-0.0104202	-0.00376591	0.0413677	-0.00939366	0.015798	-0.00812427	0.00732869	-0.0124055	0.0302134	-0.0154969	-0.00265976	-0.019901
LAMTOR4	0.00320579	0.00602385	-0.00575316	-0.0104104	0.00729022	0.0106736	0.0058305	-0.00751605	0.01017	0.00639761	-0.00714253	0.0327979	0.00414854	0.00565477	0.00720744	-0.000549115	0.0235854	0.00727451	0.0188772	0.0746052	0.0563303	-0.0157907	-0.0159355	-0.0164973	0.00475026	0.003595	-0.0139773	0.0241923	0.00266106	0.0253142
GNB2	0.00870947	-0.00527898	-0.0119206	-0.00853485	0.0356393	7.44879e-05	-0.00592368	-0.00099182	0.00961298	0.000368992	-0.00708295	0.04073	0.0220753	-0.00818441	0.00733846	-0.0143674	-0.00553182	-0.0135272	0.00973835	-0.00696975	0.0316387	0.00208265	-0.0142584	-0.0215394	0.0156042	0.0146503	0.0281984	-0.0161611	0.0217401	0.0336059
TRIP6	0.0110111	0.00423113	0.0385567	-0.00261972	-0.00120137	-0.00226911	0.00354642	-0.00172821	-0.0128007	-0.0156781	0.00315492	-0.00871738	0.0060962	0.0145623	0.0021241	0.015137	-0.00735861	0.00441783	0.00923994	-0.00130364	0.0124946	0.0570095	-0.0107921	-0.0173204	-0.00542391	0.0143719	0.0337848	-0.03759	0.0158227	0.0105487
AP1S1	-0.0244511	0.00095129	-0.00353757	0.0206464	0.00295177	0.00761983	-0.0106143	-0.010005	0.000895081	-0.0174948	0.00567043	-0.00391197	-0.00920699	0.0523319	-0.0102059	-0.055888	-0.000396319	0.0140277	0.0189152	0.0021355	0.070016	0.0125317	0.0228954	-0.0150547	0.0201981	-0.0254828	0.0247473	-0.0158609	0.0158311	0.0804181
ZNHIT1	-0.0167905	-0.00486001	0.0159194	-0.0247228	0.0034013	-0.00483688	-0.00425171	0.00153579	0.00918428	-0.00257536	0.00280307	0.00539294	0.0166002	-0.00776679	-0.00320544	-0.0179016	-0.0271627	-0.0248867	-0.000980548	0.0411004	0.00300793	0.00627206	-0.0182465	-0.0294987	0.00799182	-0.00574682	-0.0211476	-0.0104943	0.00911683	-0.00623753
FIS1	-0.0464712	0.00802643	0.0189803	-0.0434309	0.0134941	-0.00765177	0.00284229	0.00382574	0.00466404	-0.00428645	0.00595653	-0.00493339	0.032048	0.0111609	0.00504879	-0.0350042	-0.0111638	0.0310859	0.00248472	-0.00113761	0.015417	0.0210522	0.0230771	-0.0209092	0.0338336	-0.00262214	-0.0293725	0.0154474	0.0292818	-0.000256133
IFT22	-0.00595426	0.00811097	0.00573158	0.00940583	-0.00534852	-0.00905314	0.00941609	0.00371326	-0.0158459	-0.0186312	0.00191841	-0.00305822	-0.00782087	0.00929266	0.0093439	-0.00914198	-0.00894838	0.019355	-0.0038305	0.000680637	0.0396277	0.032167	-0.000429813	-0.0192342	-0.0116013	-0.000205765	-0.0162481	-0.0414552	0.0203585	0.00382638
CUX1	-0.0116146	-0.00459572	-0.0120441	0.0101539	0.0205164	0.0178872	0.0356001	0.00455313	-0.0266445	0.00553679	-0.00256771	0.0394079	-0.006842	-0.00245205	-0.00893793	-0.0102407	0.00365231	0.000212709	0.0120343	-0.00497269	0.0188672	0.00537912	-0.00544602	-0.0215775	-0.00130826	-0.006917	-0.0111988	-0.00511022	-0.0301201	-0.000621373
POLR2J	-0.00562976	0.00197474	0.00524286	-0.00282236	-0.00876084	-0.00252669	0.00200147	0.0092458	0.00783973	0.0107179	-0.0120878	0.0135284	0.00737788	-0.0174979	0.0028939	-0.00809653	0.0213336	0.0138311	-0.00040869	0.00480727	0.0586959	0.00325012	0.0130515	0.0176994	-0.0113332	0.00374023	-0.0113692	-0.00661257	0.00726822	-0.00300995
PMPCB	-0.0312005	0.0012091	-0.0156913	0.0102073	0.00167066	0.0035138	0.0114036	5.89088e-05	-0.00705412	0.0357623	-0.00155974	0.00474599	-0.00874789	-0.0216317	-0.00560726	-0.0138332	0.00279536	-0.0107974	-0.00861549	-0.00505647	-0.00992718	-0.0104556	0.0171198	0.00201079	0.00499779	-0.0197147	0.0262481	-0.0283211	-0.0113692	-0.00903828
SYPL1	-0.000635754	0.00682439	-0.0178047	0.00966898	0.0072135	0.0262051	0.0115093	-0.00700777	-0.0213404	0.021502	-0.000429038	-0.00944879	0.0145559	-0.00186341	0.0266679	-0.0288836	-0.0152339	0.00453638	-0.0518507	-0.00971931	-0.00378935	-0.00776483	0.021622	-0.000550753	-0.0023479	-0.00653725	0.00969008	-0.0204836	0.0233798	-0.0432136
NAMPT	0.0121547	-0.00758821	-0.0136163	-0.0183445	-0.00463973	-0.00435224	0.0035248	-0.0376917	-0.0359471	-0.0093358	-0.00504267	0.123717	-0.0192647	0.00063959	-0.0202749	0.00718183	-0.00191272	0.0164123	0.00461556	-0.0092666	-0.0250086	0.00794805	-0.0144008	0.0327552	-0.0107529	0.0340269	-0.00157264	-0.0293268	-0.00625148	-0.00555475
DLD	-0.0250168	-0.00324185	-0.00840848	-0.00646962	0.0224729	-0.00514215	-0.00862388	0.00356597	-0.0104819	0.0155471	0.0067895	0.000468306	-0.00932604	-0.00529315	0.0013828	0.0188534	0.0283074	-0.0021219	-0.00514683	-0.0117859	-0.0204797	0.00434443	0.0302165	0.00971765	-0.00629565	-0.00978926	0.0158965	-0.014132	-0.0364598	-0.00299591
SMIM30	0.00198093	-0.00066264	-0.00801629	0.00450042	0.0129177	0.012044	-0.0136318	-0.01323	-0.00107312	-0.00349504	0.00243233	-0.00516764	0.000587981	0.00805169	0.00490837	-0.0130203	0.00442145	-0.00431666	-0.00429634	0.00259009	0.0192993	0.0067601	0.0138098	-0.000470926	-0.000198626	-0.0102697	-0.0279809	-0.041746	0.00954948	0.0255661
TFEC	-0.024812	-0.00295341	0.0118383	0.00888984	0.0182836	-0.00371816	0.0275953	-0.0337496	-0.00775485	0.00161985	-0.0109385	-0.00540829	-0.0273455	-0.0263782	-0.00543632	0.00229374	-0.0182126	-0.00293671	0.006602	0.00175921	-0.00445336	0.00470835	0.0071902	-0.00270364	0.0154036	-0.00151875	-0.0241824	-0.0296607	-0.00728999	-0.0122926
LINC01510	-0.0497741	0.00894295	-0.0134862	0.00612568	0.00058446	-0.000847028	0.00240579	-0.00168301	0.00122632	0.00551683	-0.00232561	0.000860448	0.00338488	-0.0106229	0.00160147	0.0392734	-0.00427611	0.00633092	-0.00597562	-0.00164982	0.00845036	0.00547904	0.0174473	0.0152497	-0.0182108	0.000822877	-0.0423143	-0.02859	0.00019184	0.00382705
CAPZA2	0.0167434	-0.0107152	0.00580588	0.0175294	0.00855737	-0.00180541	-0.0211862	-0.0158697	-0.0189086	0.00532444	0.013154	0.0176565	0.00518757	-0.0139816	-0.0120764	-0.0015094	0.00567435	-0.00316222	0.00544448	0.0158129	-0.00644872	0.0184339	0.047406	-0.00055294	-0.00229382	-0.009117	0.000104831	0.000608955	-0.0465769	0.00155839
SLC13A1	0.00491792	0.0046816	0.0112683	-0.0102099	0.0338275	0.117488	-0.000634746	-0.00538672	0.0116579	0.00830822	-0.0110651	-0.000382453	-0.00166723	0.00192603	-0.00231792	0.0196751	0.00694416	0.0226716	0.0144304	-0.00994239	-0.00544692	0.0320604	0.0188639	-0.00111025	0.0190107	-0.0139874	-0.0301958	0.0195941	-0.00903459	0.00856192
NDUFA5	0.00568516	-0.012837	-0.00978325	-0.041596	-0.0191392	0.00130788	-0.0145267	0.0139406	-0.0154728	0.0203467	0.0025164	-0.00933061	-0.0116932	-0.00976223	0.0188174	-0.0588294	-0.00604174	-0.00402153	0.00706936	0.0249229	-0.0309174	-0.0120011	0.0157096	0.0193995	-0.00539404	0.010939	-0.0334378	-0.0333839	-0.021026	-0.00800442
WASL	-0.0151391	0.00388432	-0.00607068	-0.000969049	0.0227068	0.00524653	-0.00454063	0.00609693	-0.0189375	0.0161711	-0.00326355	-0.00988877	0.0116865	0.0146211	-0.00953302	0.0203862	-0.0157265	0.0028571	0.00133611	0.00508873	0.00603224	-0.000781319	0.00937477	-0.00940002	0.0193055	0.0216668	-0.00580063	-0.00208644	-0.0501386	-0.00258437
ATP6V1F	0.0193477	0.00254381	0.0228038	-0.0682502	-0.00643925	0.00704308	0.00228761	-0.0113629	0.00431407	0.0706293	0.000195268	0.00304504	-0.00197537	-0.014394	0.0243862	0.0106945	-0.0293936	-0.0108747	0.0177487	0.0217447	0.0223505	0.0150822	-0.0361639	-0.0334835	0.00883018	0.0114124	-0.0259934	0.00420691	-0.000527376	-0.00406251
TSPAN33	0.0248844	-0.00423494	0.0501985	-0.00333635	0.0292435	0.00252525	-0.0198131	-0.00814018	-0.0142852	-0.0310371	0.0189623	-0.0125321	-0.0260082	0.0070481	-0.0255398	0.00587123	0.0170021	0.0126193	-0.0415341	0.000700533	0.0333852	-0.0162907	-0.015566	0.0275244	0.0078321	0.000758535	-0.012884	-0.0404834	0.0213369	-0.0174711
UBE2H	0.0075173	-0.00550029	0.0064848	0.00170002	0.00926372	-0.00415341	0.00755809	0.00861606	-0.00534103	0.0145707	0.00418723	-0.0021136	0.0106246	0.00910877	0.00845333	-0.00602022	0.0115271	0.00810797	-0.00146566	0.000105463	0.00893377	0.000198105	-0.00210607	-0.0213475	-0.013951	0.00637342	-0.0206472	-0.0424904	-0.00752529	0.0338963
CALD1	-0.00885631	-0.00536821	0.00708561	0.0283834	-0.0131092	0.00451092	0.0401659	0.0329523	-0.0513362	-0.0159068	-0.00279493	0.00353936	0.073341	-0.0201481	-0.0542088	-0.0378495	0.000192908	0.0125284	-0.0122314	0.00176177	0.0267229	0.0389298	-0.00213248	-0.0200465	-0.0479702	0.00227624	0.0078315	0.0216791	-0.0405618	-0.0629557
STMP1	0.00523488	-0.00241231	-0.00496028	-0.0154343	0.0197547	-0.00561354	0.0082018	0.00180416	0.00946732	-0.0134367	-0.00793267	0.024829	-0.00918569	-0.0154202	0.0102175	-0.00303753	0.0163874	-0.0182469	-0.00209554	0.00109988	0.00873843	0.00749729	0.018468	-0.00174785	0.00137915	-0.00087007	-0.0214521	-0.0429895	0.0293101	0.00262961
MTPN	0.00201246	-0.00748619	-0.0081084	-0.0132642	0.000540779	7.51193e-05	-0.00236779	0.0186126	0.0100409	0.016843	-0.00720887	0.0948598	0.0074998	0.00117579	0.00509266	-0.0104074	0.0070953	0.00146933	-0.00157633	-0.0138283	0.0216579	-0.0162414	-0.00313818	0.0231815	-0.00866051	0.000370155	-0.00517786	-0.00101813	-0.043292	-0.0162576
TMEM213	0.00623051	0.00350874	-0.0172486	-0.0243047	0.00103974	-0.0375157	0.0193638	0.0157426	-0.0155326	0.205641	-0.00852301	-0.0120751	-0.0174194	-0.00109767	0.00638459	0.00963357	0.00201049	0.012066	-0.0465411	0.00520419	-0.0035199	-0.0335976	-0.0116185	-0.000558219	0.00126849	-0.00502963	0.00768344	0.0190943	0.0073131	0.0526375
FMC1	0.00140441	-0.00360479	-0.00804284	-0.0287967	-0.00576084	0.000363762	0.0144281	0.00255643	-0.0123757	0.000828776	-0.00741132	-0.0070157	0.000446586	-0.0478698	-0.00955741	0.00988601	-0.00906608	-0.0376443	0.00122696	0.000168756	0.0160577	-0.0250081	0.0104548	0.0130163	0.000724099	0.010562	0.0194493	-0.027495	0.0142036	0.00847974
HIPK2	-0.011354	0.000940433	-0.0328648	-0.0391254	0.077745	-0.00401353	0.0328319	-0.00260712	0.0192891	0.0372533	-0.0160215	0.000233485	0.0326848	0.0147241	-0.0238652	0.0036436	0.011002	0.0125663	-0.0272404	-0.0324359	0.00816634	0.0234253	-0.00203226	0.0175761	-0.0129637	-0.0132617	-0.0311476	0.0413147	-0.0291178	0.00297231
NDUFB2	0.00572677	-0.00285076	0.0278234	-0.0977703	-0.00411028	-0.00595998	0.00148363	0.00433137	0.0102953	0.0155767	0.00579221	0.00147445	-0.00486369	-0.0456049	0.014263	0.0252431	-0.000130021	-0.003976	-0.00221265	-0.0138081	0.0353987	0.020127	-0.0169971	-0.0015571	-0.00807514	-0.00774694	0.00389123	0.0252497	-0.00684359	-0.000794911
MRPS33	-0.00766649	0.00853081	0.0103342	-0.0190714	0.00514802	0.00508571	0.00903251	-0.00323848	-0.00678819	0.00851042	-0.00472216	-0.00494255	-0.00615426	0.00596228	0.00631051	0.0220543	0.0043431	-0.00672884	0.00464631	-0.00404223	0.0201698	-0.000518094	0.0454445	0.00878863	0.00397597	-0.0060347	-0.000536391	-0.00335693	-0.00289991	-0.00520274
SSBP1	0.00329422	0.00604549	-0.00181638	0.00415137	-0.016879	-0.00207002	0.0153747	-0.00231392	0.00577522	-0.00773768	-0.00585986	-0.00649851	-0.000507303	0.00302747	0.00216795	0.0110015	-0.00908534	-0.00011899	0.00571822	0.0610763	-0.00743567	0.00264035	0.0491456	0.0101949	-0.00510976	0.00320305	0.013679	0.00427114	0.00139091	-0.00468071
GSTK1	-0.0121776	-0.0023899	0.0082072	0.00983859	-0.0108332	0.00861931	0.0301479	0.00883803	-0.00495051	-0.01351	0.0122014	0.0196568	-0.0228727	-0.0291158	0.00576888	0.0287636	0.0215557	0.00233722	-0.0286874	0.0561539	0.0109994	-0.0171101	0.00677629	-0.00617988	0.00863918	-0.0232392	0.0309988	0.0131195	-0.00438038	-0.0489527
ATP6V0E2	0.0022452	-0.00426837	0.0607571	0.0118458	0.00588689	0.00532157	-0.011008	0.0106745	0.00851377	-0.0113493	-0.00304781	-0.00405913	-0.0090995	-0.0334686	-0.0136202	-0.0050439	0.0139398	0.0462566	-0.0243104	0.0135185	0.0170914	-0.00555191	-0.0282131	0.0099312	0.00402217	0.00350274	-0.003555	-0.0432602	0.0249525	-0.0146667
TMEM176B	0.00952349	-0.00871797	-0.0161475	0.0233968	-0.0153881	0.0573996	-0.00505726	-0.0269135	-0.0192669	-0.0550307	-0.00174199	0.0029802	-0.0498859	-0.0161237	0.00773364	-0.037279	-0.0326723	0.000636638	-0.0758615	0.0582871	0.0228862	0.0180051	-0.033258	-0.00862627	-0.0105796	-0.00115196	0.028154	0.00545016	0.0210813	-0.0337997
TMEM176A	0.0121484	-0.000287102	-0.00763031	0.0249504	-0.0105311	0.0561066	-0.00643565	-0.00798347	-0.018393	-0.0399505	0.00281307	-0.000605601	-0.0368547	0.00214939	0.00235063	-0.0248182	-0.0349257	0.00597246	-0.0646513	0.0581639	0.021024	0.0178311	-0.0233249	-0.0250357	-0.0227516	-0.00687498	0.00125444	0.00351612	0.0191741	-0.0248623
AOC1	-0.01048	0.00318568	0.0168949	-0.00659887	-0.0326442	0.118323	-0.0483895	0.0103877	0.00399914	-0.022454	0.0104952	-0.00724565	0.0169671	0.0423163	0.0578166	0.0133168	0.0210656	-0.0271312	-0.0283737	-0.00271195	-0.0248581	-0.0255743	0.0155831	0.0179545	-0.017133	0.0231193	0.0483663	-0.0265328	0.018525	0.0187691
RHEB	0.0094412	-0.0116369	0.000729836	0.00337231	-0.010032	0.00346916	-0.0190473	-0.00344244	-0.000292444	0.0193164	0.00470216	-0.00472532	0.00623859	-0.00170638	-0.0234232	-0.0309972	0.0116174	-0.0070844	0.00549177	-0.00996535	0.021413	0.0288649	0.0595324	0.00473745	-0.00473639	0.0215641	0.0109976	-0.0168901	0.00629719	0.0317021
GALNT11	0.0108473	-0.0107201	-0.0389785	-0.00179878	0.0151448	0.103867	-0.000559074	-0.00375363	-0.000546434	-0.0103204	0.00190672	-0.00828576	-0.0119591	-0.0214937	0.0174036	-0.00277664	-0.000870399	0.00796529	-0.0058496	-0.00861864	0.00995014	0.00388616	0.0174064	-0.0245983	0.00609369	-0.008143	-0.0144534	0.00077305	-0.0230237	-0.0156806
DNAJB6	0.00497752	-0.00810798	0.00415108	-0.00379264	-0.017495	0.00415758	0.00107578	-0.00596669	0.0304104	0.020269	-0.00648787	0.000856801	-0.00503309	0.00550696	0.0340657	0.00585996	-0.0113812	-0.0165204	0.0110247	-0.00527887	0.0150688	-0.0048289	0.0366444	0.00811045	0.00349796	0.0204757	-0.00639008	-0.0132722	-0.0376151	0.00912967
GTPBP6	-0.00846166	0.00545845	0.00119252	0.00199778	-0.00664355	0.0115861	0.00228619	-0.00313684	-0.00255903	0.0059242	-0.00500429	0.000472312	0.00321472	0.00681179	-0.00541175	0.00701027	6.7346e-05	0.00575196	0.0115983	0.00447024	0.0467824	9.10903e-05	-0.0209251	-0.0179797	0.00682224	-0.00017769	-0.0041923	-0.048966	0.00494733	0.00601171
SLC25A6	0.0101942	0.0389995	0.00533966	-0.0261625	-0.00679809	0.0151485	-0.0178352	0.0150716	-0.0375505	0.0437873	0.0224191	0.0512138	-0.0281606	-0.016504	-0.0027872	-0.046878	0.0073556	-0.0157489	0.00990557	-0.0165722	0.0499703	-8.29185e-05	-0.0507946	0.0361353	0.0157264	-0.00773409	0.0107368	0.0155063	-0.026034	0.0113246
PNPLA4	-0.00958758	0.00231211	0.014523	0.00315493	-0.00790704	0.00315387	0.00624229	-0.0153661	0.00561722	-0.00225584	-0.00290747	-0.00180762	-0.00973181	-0.0138043	0.0132205	-0.0255392	-0.0158112	0.0662562	0.00545482	-0.0014674	0.0263724	0.014183	0.0075873	0.0210621	-0.0100657	-0.0345983	0.0189401	-0.0310716	0.0238866	0.00100055
TMSB4X	0.0137231	0.0197232	-0.00909527	0.0194309	-0.00237278	-0.00481601	0.00864158	-0.0283483	0.0773757	0.0408179	0.00837457	0.0112761	0.0327888	-0.00435205	0.0489663	-0.00518501	0.0302423	0.00660461	-0.00104077	0.0200984	-0.0251829	-0.0178059	-1.31845e-05	-0.0193667	-0.000804753	0.00827043	0.0214471	0.00202489	0.0101452	-0.042196
CLTRN	-0.0101144	-0.00213789	-0.0173247	0.00239411	0.0151061	0.110059	-0.00361793	-0.00548987	-0.000781658	-0.00953924	-0.00898052	-0.0039456	-0.0233814	0.0137822	-0.0226852	-0.0344986	-0.012156	0.00179085	-0.0294419	-0.0164389	0.008856	0.0267507	0.0354634	-0.0390588	0.019381	-0.0197439	0.00203184	0.0233581	-0.00721814	-0.0238002
SYAP1	-0.002034	-0.00542049	-0.00058366	0.000475505	0.00963394	-0.0037538	-0.00352581	-0.0170025	0.0182042	0.0136365	-0.00733232	0.0113521	-0.0148538	-0.0491887	0.0086163	-0.0124627	-0.00873644	0.033492	0.00299018	-0.0146059	0.0147016	0.0133639	-0.00215637	-0.00175318	-0.00926345	-0.0139503	-0.00258807	0.000477706	-0.0553498	0.00916706
PDHA1	0.00225537	-0.00531396	7.39727e-05	-0.0431418	0.00306852	-0.00497014	0.00297246	-0.00284586	-0.0174405	-0.0157529	-0.00360316	-0.0103913	-0.0179206	0.00420691	0.0391297	0.0237906	0.00679245	-0.0172114	-0.00138291	-0.000806181	0.00284347	-0.00217512	0.0141564	0.018495	0.0261989	-0.00135899	0.056091	-0.00331889	-0.0401255	-0.0119607
EIF1AX	-0.0105981	-0.000473572	0.00299064	0.000717854	0.0227272	0.000248562	0.0244463	-0.0254488	0.00480281	0.0146084	-0.0209598	-0.00562046	0.00197561	0.000573871	0.00954839	-0.0796099	-0.00885155	0.0569826	0.016275	0.0629806	-0.0246835	0.00358407	0.00038046	-0.0225245	0.0143293	-0.025551	-0.00609793	-0.00809079	0.0108667	-0.000375092
SMS	0.0180371	-0.00590804	-0.0115073	0.00727245	0.0104676	-0.00628589	-0.0222503	-0.00666325	-0.0189003	-0.0326624	0.00242092	-0.000968199	-0.0235564	0.0168518	0.00484606	0.0101802	0.0105138	0.0268605	0.00522412	0.0769459	0.00523347	-0.0135193	0.0230904	-0.0018097	-0.000250697	0.00246095	-0.0273063	-0.0190926	-0.0274503	0.00790138
SAT1	-0.0335307	-0.0178948	0.0408522	-0.0124112	-0.0198348	-0.00807258	0.0374205	-0.0647759	-0.0268509	0.036428	0.0191515	0.0983759	-0.0533062	-0.00763074	0.0362138	0.00404513	-0.0259326	-0.0270103	0.0170408	-0.0157069	0.0177189	-0.00843047	0.0195209	-0.0483965	-0.00841562	0.0671872	-0.0657495	0.0247318	0.0135671	0.0331462
EIF2S3	0.00691767	0.0103253	-0.0131206	0.0325248	0.0157066	-0.00158932	-0.00467782	-0.00527313	-0.0103535	0.00667063	0.0119918	0.01264	-0.00990061	-0.0103472	-0.00436773	-0.0209188	-0.00624252	0.0241754	-0.00234329	-0.00573046	-0.00729288	0.00573979	0.0140145	0.0094608	-0.00463929	-0.013325	0.00876298	-0.0417656	0.00654325	-0.00278328
GK	0.00535462	-0.00348759	0.0509362	0.00764577	0.0245354	-0.00772492	0.00102333	-0.00654896	-0.0080535	0.00425615	-0.00627035	-0.00221196	-0.0134025	-0.029174	-0.0132029	0.031562	0.00259237	0.0799045	-0.00133269	0.0205185	-0.0100942	-0.00114968	0.00361467	-0.0425739	-0.0514561	0.00230583	-0.0136284	0.0052803	-0.0390054	-0.0116119
DYNLT3	0.00320305	0.0033256	-0.0138624	0.00267711	0.00807342	0.000562806	-0.00332924	-0.00379298	-0.00144937	0.0344003	-0.00181566	-0.0134903	0.0177877	0.0061328	0.0132602	-0.00361935	0.0176305	0.0264151	0.00662772	0.00321188	0.00172166	0.00807035	0.0150405	-0.0205292	-0.0639856	0.0059639	-0.00274364	-0.0444152	0.013817	-0.012412
ATP6AP2	-0.0057303	0.00983992	-0.0160358	-0.00694031	-0.0079198	0.0031543	0.0185062	0.00280072	-0.00567601	0.173556	-0.0138754	0.0161587	0.000252251	0.014621	-0.00815799	-0.012153	0.0101261	0.00102213	-0.0700002	-0.00776086	-0.0147895	-0.00373142	-0.00267756	4.06737e-05	0.00596731	-0.00216816	0.00421823	-0.00254489	0.00838627	-0.0139334
DDX3X	0.00526053	-0.00174984	0.0178818	0.000922537	-0.0038084	0.0169114	0.039967	-0.0212948	0.0173297	0.0183393	-0.000107205	-0.00455289	-0.00211749	-0.000750299	0.00625255	3.17168e-05	-0.0182578	0.0537666	0.0237955	-0.00428782	-0.016954	0.0103471	0.013256	0.0283946	0.00600653	0.0487971	0.000993051	0.0177121	-0.0528367	-0.0122328
MAOA	-0.0655446	0.00189431	0.0174013	0.0126773	0.0148196	-0.0107359	-0.00661794	0.00532556	0.00421591	-0.00203137	0.00127119	0.000870197	0.00414975	0.0134862	-0.00337716	-0.00284848	0.0242566	-0.0236258	-0.00958234	0.0527475	-0.0228072	0.0200117	0.00927544	0.0669164	-0.0120788	0.000769065	-0.0419114	-0.00879072	0.0221019	-0.00747689
MAOB	-0.0285185	-0.00185415	0.000561404	0.0172465	0.054455	-0.00699402	-0.0161213	-0.000278865	0.000120611	-0.0011392	-0.00191256	-0.00283154	-0.0104365	0.0095236	-0.00709109	-0.0276553	0.000146331	-9.99885e-05	-0.0121052	-0.0109583	0.00838538	0.00476477	0.0111653	0.00806573	-0.026885	-0.00110482	0.0233451	-0.00201172	-0.00387345	-0.00139948
RGN	-0.0265638	-0.0118342	0.0169777	0.012083	-0.0313593	0.0134816	0.00839599	0.0149215	-0.023864	0.00157916	0.0244485	-0.000564597	-0.0161468	0.00659614	-0.0121601	0.0175053	0.00519938	0.117318	0.0120825	0.00876559	0.0325126	-0.00170501	-0.000265929	-0.0205986	-0.00746321	0.0176926	-0.00262481	-0.0230687	-0.0207724	-0.0134628
NDUFB11	0.0254105	0.00676402	0.000379979	-0.0347947	0.0191717	-0.0126325	0.0190214	-0.0027578	0.00310635	-0.0033018	-0.0134992	-0.0127272	-0.016111	-0.00472727	0.00134844	-0.00753879	-0.00439825	-0.0102726	-0.0443169	0.0761134	-0.0058227	-0.0354533	-0.00517435	-0.0233702	-0.00910129	-0.00688665	-0.00843955	-0.00446161	0.0294106	-0.0201091
UXT	0.00739403	0.0201954	0.0107515	0.00753515	0.00125925	-0.0105212	0.00797345	0.00624568	0.00610251	0.00209121	-0.00271846	0.000774428	-0.018374	-0.0122733	-0.0116236	0.0229835	0.00243648	0.00246179	-0.0128904	0.01358	0.0237482	-0.0129518	0.0390923	-0.00531871	-0.00948842	0.00252019	0.0210256	0.00250465	0.00700873	-0.0177979
RBM3	0.0122565	0.00854744	-0.0156249	0.014962	0.0121075	0.00466973	0.0225541	0.00108612	0.0123865	0.019491	0.00202513	0.0406022	-0.00374046	0.00247456	-0.0128604	-0.0245797	0.0108415	0.00270011	0.00862324	-0.00542505	0.0178185	0.00988354	0.0253475	-0.0281501	-0.0124455	-0.022781	0.0126024	-0.0209581	0.0199335	0.00466882
WDR13	-0.00976358	-0.00165862	-0.0121642	0.00781098	0.0138811	0.000110812	0.00316921	-0.000197051	-0.00847115	-0.00362637	0.0108792	-0.00177237	0.0093687	0.0128328	-0.00594846	-0.0064892	-0.01046	0.00740047	0.00267398	-0.00111036	0.0231655	0.00745959	0.01179	0.0037479	-0.00383341	-0.00947103	0.0325079	-0.0340085	0.0282313	0.000347371
PCSK1N	0.0562094	-0.00798949	0.0532466	-0.0146773	-0.0134957	0.0415236	-0.0321739	0.00969948	-0.0135249	-0.0542958	0.0134066	-0.00957737	-0.0193698	0.0284488	0.0344258	0.00251705	-0.0322646	-0.00967494	-0.0614875	0.0469559	-0.00469021	-0.016266	-0.0161941	0.0115711	-0.021615	-0.00108553	0.0101776	-0.0115403	0.00516231	-0.024573
CLCN5	-0.00167275	0.011668	0.00852738	-0.00727502	0.0197403	0.046149	0.0250655	0.00801876	-0.00784491	-0.0370859	-0.0141913	0.00350984	-0.00696004	0.013899	-0.0260042	0.0411672	-0.00251928	0.0175759	-0.0369741	0.00133772	-0.0159466	0.00684495	-0.0103968	0.0234869	0.0144167	-0.000234572	-0.0323116	-0.0145711	0.00827427	0.0943127
HSD17B10	-0.0309676	0.00139478	0.000550968	-0.00461287	0.00163862	-0.000230584	-0.00297361	-0.0029729	1.60961e-05	-0.0185519	-0.00102977	-0.0021732	-0.00184042	-0.00263988	0.00381122	0.00978775	0.018359	0.0131051	-0.00117224	0.0185138	0.0274366	0.0103519	0.0143445	0.0202693	-0.00194045	-0.00621725	0.0437588	0.00798068	-0.00716518	-0.00850912
MAGED2	0.0109098	0.000932251	-0.00503713	0.00351551	-0.0119091	-0.00239055	-0.00667505	0.0203311	-0.0165952	0.0206235	-0.0105769	-0.00234103	0.0263563	-0.00694828	0.000697709	-0.0409231	0.0016909	0.0212138	-0.0177245	-0.00238702	0.0073961	0.0165946	0.00346472	-0.00521484	-0.0201009	0.0165167	0.0659624	-0.0187072	0.00990183	0.0446345
NBDY	0.00296274	0.00129893	0.00634487	-0.0168776	-0.00495808	0.00622232	0.00120379	-0.011075	0.00858339	0.0149152	-0.0100391	-0.00554086	0.0116341	0.0015958	0.0177327	-0.0228834	0.0316825	0.000407344	0.00321062	-0.00197471	0.0226368	0.0142707	0.0324264	0.000486537	-0.0223274	0.000530332	-0.0182813	-0.0337414	0.0271074	0.00871346
MSN	-0.00614569	-0.00219134	-0.0100874	-0.0013766	0.0435456	0.0025959	-0.00910849	0.0120365	0.0710944	-0.0034876	-0.00379549	0.0485525	0.0500319	0.0169989	1.88356e-05	0.019871	-0.016109	-0.00194251	0.000954115	-0.0155239	0.00190666	0.0124149	0.00982823	-0.00697345	0.00548312	-0.0188063	0.00480084	0.0167544	-0.0391167	0.00260624
IGBP1	-0.0113097	0.0237412	0.00176806	0.0167039	-0.0058071	-0.0022015	-0.00198746	0.00357916	-0.0127013	0.000176737	0.00137505	0.0145384	-0.0015056	0.00676902	-0.00938799	-0.00265782	-0.0225241	-0.0051025	-0.0016385	-0.0129612	0.0253939	-0.00578437	0.0294421	0.0170032	-0.00216163	-0.0057981	0.00301978	-0.0137702	-0.00334508	0.0120988
NONO	0.0138998	0.00377973	-0.00717527	0.0202831	0.0316129	0.00257221	-0.00260125	0.00320717	0.00110874	-0.000585234	-0.00579879	0.00905069	-0.00497669	-0.000297808	-0.0046599	-0.0147335	-0.0165429	-0.0164555	1.82598e-06	-0.00322737	0.0151729	-0.00117749	-0.00114384	-0.0187671	0.00420799	-0.0153043	-0.000326161	-0.0361125	-0.0144347	0.00820296
PIN4	-0.00646273	0.00166635	0.00290891	-0.00498671	-0.00474707	-0.00284275	0.0131096	-0.0105997	0.00667976	-0.00940375	-0.0147698	-0.000456933	0.00794767	-0.0494885	0.00491019	-0.000884241	-0.0101882	0.0101701	0.00651653	-0.000973417	0.0302353	0.0223711	0.0127898	0.00196483	-0.00232726	-0.0204326	0.0271263	-0.00639704	0.00641494	0.000306661
RPS4X	0.00398393	0.107767	0.00459528	-0.00566893	-0.0233068	0.00971227	0.000555693	-0.0194793	0.00244649	0.0104657	-0.00510193	-0.00706353	-0.0115977	0.0324371	0.0280658	-0.0606228	-0.0205911	0.121423	0.0139779	-0.00472113	0.00710353	0.039082	-0.00370948	0.0484398	0.0125604	-0.0283924	0.0230813	0.00442812	0.0104594	0.014819
XIST	0.00272115	-0.0148466	-0.00619989	-0.00393861	-0.0161483	-0.00987528	0.153728	-0.0360903	-0.020451	0.0197948	0.000319223	-0.00598698	-0.0169046	0.0235563	0.00933889	-0.00570131	-0.0121889	0.0361116	0.000764253	0.0294894	0.0242247	0.0257619	-0.0132183	0.0520701	0.00502996	-0.0271004	-0.0136328	0.0296515	0.0458768	-0.035506
ATRX	0.00403645	0.00770696	0.00337635	-0.00259888	0.0143312	-0.0190002	0.0686579	-0.00388211	0.00585273	-0.00519257	-0.00474938	-0.00636442	0.0259089	0.0115116	0.0143478	-0.00554541	0.00171927	-0.00311258	-0.0289793	-0.0105778	-0.00929137	-0.00257553	-0.00555627	-0.00749258	-0.0120159	-0.0174761	-0.00276697	-0.00241464	-0.026006	-0.00186482
COX7B	0.00275888	-0.00487291	-0.000259532	-0.103251	-0.00490076	0.0014191	-0.0139818	0.0027439	-0.0078443	0.00840328	0.00442313	0.00239121	-0.0148114	-0.0133641	0.00820004	0.00334982	0.0160738	0.000316136	-0.000858739	-0.00977952	-0.0121539	-0.016941	0.0429424	0.0311998	-0.000756479	-0.0114845	-0.00762616	0.00157473	-0.00335935	0.000149408
PGK1	-0.0146388	-0.0131844	-0.011829	-0.0449597	0.029051	0.00358791	-0.0177706	0.0116124	0.00530673	-0.000124578	0.00842412	0.043532	-0.00238711	0.0219631	0.014477	-0.0291007	-0.015991	-0.0206176	0.0025955	0.0258141	-0.0676125	-0.00312012	0.00311453	0.00456315	-4.96667e-05	0.0175943	0.034503	-0.016955	0.0072908	0.00804069
SH3BGRL	0.0106709	-0.00763227	-0.00737591	0.0085574	-0.00761644	-0.00127728	-0.0108876	-0.0119666	0.00760268	0.0014487	-0.00654608	0.0471472	0.0030444	-0.0110189	0.027977	-0.0354764	0.0322194	-0.00864798	0.00928761	-0.00331228	0.0210492	-0.00415433	0.0470557	-0.00522479	-0.0296065	-0.00119752	0.000993366	-0.00888454	-0.0177794	0.0110887
RPL36A	0.00608793	0.0429643	-0.00262867	0.0152915	0.0088491	0.00270386	0.0168536	-0.014147	-0.0128532	-0.00191806	0.00486646	0.0133877	-0.0129276	-0.0778995	0.00164228	0.0345514	0.018961	-0.00222964	0.00723638	-0.0233049	-0.041495	0.0235672	0.0659054	0.00169088	-0.00651552	-0.0167778	0.0339621	0.00327971	0.0155012	-0.00462335
BEX4	0.0190442	-0.00649692	-0.0109746	0.0148863	-0.00985895	0.00724525	-0.0102898	-0.0131129	-0.0167927	-0.0154638	-0.00652222	-0.0188776	-0.0232659	0.000425307	0.0352566	-0.0659918	-0.00130758	0.021861	0.00573012	-0.00331738	0.0401218	0.0150316	0.0409505	-0.00555778	0.00757801	0.0178019	-0.00738603	-0.022614	-0.0161043	0.0148867
TCEAL8	0.00525099	9.0334e-05	0.0109139	0.00241492	0.00461515	-0.00415074	0.00166198	-0.0127527	0.00252436	-0.0196982	-0.0128613	-0.0213056	0.00768249	-0.00510409	0.00728677	-0.0288223	0.000100549	-0.00416516	0.0061928	-0.0131027	0.0291696	0.0148183	0.0443002	-0.020085	-0.00407895	-0.00472551	-0.00934554	-0.0222072	-0.00744515	0.0115373
BEX2	0.0287791	-0.00296001	-0.00417157	-0.00508916	1.80876e-05	0.00231079	0.00465848	0.0106486	-0.0221829	-0.0493651	-0.0196224	-0.0106172	-0.0227748	-0.0187482	0.0158849	-0.0636816	-0.00357225	0.00998885	0.00536436	-0.00140609	0.044585	0.00221732	0.0199006	-0.00648482	-0.0121736	0.0176601	0.0109527	-0.011326	-0.00617234	0.0422011
TCEAL9	0.0249785	-0.0034299	8.05385e-05	-0.000446431	-0.00528341	0.00311681	-0.00470332	-0.00594541	-0.0150733	-0.0336954	-0.0147646	-0.0151171	0.020305	-0.00972607	0.0541513	-0.0300419	-0.00132323	-0.0128841	0.0140082	-0.00371348	0.0144734	0.0676076	0.0271748	-0.00852512	-0.00633851	0.0248555	-0.011881	-0.0204908	0.000133828	0.0426612
BEX3	0.0386346	-0.00345461	0.00183454	-0.0203869	0.011012	0.000588042	0.00831615	0.00192682	-0.032177	-0.056514	-0.0115166	-0.0185934	-0.00236972	0.00465772	0.033462	-0.054646	0.0385741	0.0182615	0.00284048	0.0492262	0.0313589	0.0424004	0.0339461	-0.0151743	-0.0120634	-0.00417498	-0.0293995	0.022639	-0.00743178	0.0270554
TCEAL4	0.0115058	-0.000310721	0.00673135	-0.00492517	-0.00656553	-0.00947448	0.0229333	-0.017292	-0.0365097	-0.0247706	-0.0171561	-0.0169941	0.0146957	-0.0181675	0.0079224	-0.0274414	0.0183456	-0.0150452	-0.00333776	-0.00308329	0.0394159	0.0135537	0.0233413	-0.0338753	-0.00968726	-0.0101358	-0.00229129	0.010065	-0.0499456	0.020271
MORF4L2	-0.00177447	-0.0070596	-0.00159625	0.0149573	-0.0047428	0.000389333	-0.0149185	-0.00354232	-0.00933715	0.00161548	0.0072892	-0.00878255	-0.0010613	0.000127949	-0.0017668	-0.0144749	0.0021905	0.000512966	0.00669059	-0.0076809	0.00662638	0.0231945	0.0453148	0.0152531	0.000181692	0.00494572	0.00153461	-0.0273186	-0.0227441	0.0132162
CLDN2	0.00975111	0.00191805	-0.0256144	-0.0104105	0.00755343	0.12469	0.0307906	0.000670473	-0.00211814	-0.00428597	-0.00743386	-0.00104309	-0.0103961	-0.00637019	-0.0113995	-0.00367776	-0.012074	-0.00813768	0.0103143	-0.0016101	0.00982555	0.01549	0.00155691	-0.0219584	0.0118628	0.000130759	0.00637471	0.00594609	0.0105377	0.000607833
TSC22D3	0.00154041	0.00862222	0.0102372	0.030727	0.020911	0.0112397	0.0244628	-0.0169198	0.0579838	-0.0447299	0.00356472	-0.00347448	0.00255924	-0.0478879	-0.0222764	-0.058499	-0.00180177	-0.00574574	0.0137563	0.0141913	-0.0331525	-0.016048	0.0206157	0.11549	-0.0216891	0.0360381	0.0237904	0.0142919	0.0143002	-0.0150413
PGRMC1	-0.00956915	-0.000429776	0.0255675	0.0205337	-0.0145793	0.0626002	-0.0288093	0.0173459	-0.0180217	0.00475281	0.00726074	-0.00778246	0.00212434	0.0147316	-0.0177589	-0.0241565	0.0256099	-0.0108285	-0.08296	-0.0143535	-0.00170325	0.0197445	0.0264713	0.003959	-0.000963392	0.0135639	0.00691315	0.00215575	-0.00455502	0.00603108
SLC25A5	0.0355084	-0.00343786	0.0161931	-0.0709266	0.0117401	-0.0124917	-0.0287414	0.0067091	-0.0137011	0.0392565	0.0153149	0.0125781	-0.0337121	-0.0104465	-0.0311214	0.015676	-0.0401836	-0.00712929	-0.0292308	-0.00462576	-0.0182444	-0.0392552	0.0257268	0.0385517	-0.0438016	0.000633181	0.000676572	-0.0119051	0.0121363	-0.0431199
RPL39	0.0134941	0.0940563	-0.00728771	0.0183221	0.0352249	-0.0099082	-0.00674032	-0.00709486	0.00682186	-0.00557011	0.00627423	4.32018e-05	-0.0193469	-0.0527007	0.000281367	-0.0057045	0.0100159	0.00300599	-0.0202168	-0.00010401	-0.0633622	-0.0229036	0.064855	-0.0119412	0.0123808	-0.000636211	-0.0292062	-0.0184148	0.0283265	-0.0194243
NDUFA1	0.00504546	-0.00477696	0.00949799	-0.0779846	-0.00503892	0.0110858	-0.00791607	0.0027675	0.00321245	-0.00622871	0.00595983	0.00460397	0.00244269	-0.100321	0.0120786	-0.0154592	0.00405681	0.00155229	-0.0105913	-0.0225569	0.00533265	-0.00181196	-0.0180908	0.0146557	-0.00615896	-0.0103053	0.0180163	0.0117624	-0.00199849	0.00702243
LAMP2	0.000455132	-0.0026351	-0.0197288	0.011047	-0.0136086	0.0794732	-0.0206118	-0.0292846	0.00829088	0.00716564	-0.00229467	-0.00118644	0.00279375	0.00577678	-0.00207353	-0.00848172	0.0118174	-0.00590186	-0.0513205	0.000404243	-0.0189345	0.0329556	-0.00185865	0.00180443	0.00540774	-0.0107395	0.0228769	-0.0332897	0.00963423	0.00600037
XIAP	-0.00131185	-0.00261712	0.0204711	-0.0011745	0.0492678	0.00517971	0.0138538	0.000269413	0.0113449	0.00541166	-0.00224345	0.00979537	0.0200059	-0.00971333	0.0166901	0.0086204	-0.00736699	-0.0120206	0.0101958	-0.00776444	0.00194629	0.0059877	-0.00909914	0.0133813	0.0127833	-0.00539919	-0.0141805	-0.0139407	-0.000875713	0.018293
STAG2	0.00609421	0.00437089	0.00317474	0.00301745	0.0031153	0.000358516	0.0131167	0.00288242	0.00899685	-0.00268923	-0.0172786	0.0147527	0.00694779	-0.00312788	0.0070985	-0.00392535	-0.00656392	0.0085998	0.00147291	-0.00579051	0.000510181	-0.0138611	-0.0124721	0.000944745	0.00298561	0.00543298	-0.0143969	-0.0383792	-0.0401487	0.00270941
AIFM1	-0.014746	-0.00840761	0.0128896	0.00811285	0.00372083	-0.00457466	-0.00909909	0.00093484	-0.0100999	-0.00434921	0.00127263	-0.00866966	-0.0178573	-0.0247416	-0.00953286	0.00813904	0.00551862	-0.0171142	-0.0214983	0.0512426	-0.0200364	-0.00853695	-0.0233143	-0.0135278	-0.0325988	-0.00819379	0.0514463	0.0024211	-0.0537258	-0.0213599
RBMX	0.00929747	0.00112006	-0.00765053	0.0189666	0.00730239	-0.0056933	0.0370422	-0.00143312	-0.0044629	-0.00142701	0.00660592	-0.00249911	-0.00890112	-0.0494111	0.00821917	-0.0247236	-0.00539457	-0.00466516	-0.00222128	-0.0116394	0.00265471	-0.00532842	0.0169901	0.00355312	0.00973003	0.00221134	0.0230518	-0.0185692	0.00845935	-1.79919e-05
FMR1	0.00580645	-0.000215016	0.02988	0.00183013	0.0150242	0.002096	0.011292	0.00556105	-0.00421127	-0.0032136	-0.0124787	-0.00166121	0.00376559	-0.00676172	-0.0167801	0.00588574	0.0231156	0.0230036	0.00712719	0.00520733	-0.00484876	0.010867	-0.0117637	-0.0289546	-0.0165895	0.00900413	-0.0123032	-0.0437012	-0.0170493	0.014588
CETN2	-0.00792361	-0.00217989	0.0238534	0.0117251	-0.000702591	-0.00354073	-0.0055373	0.0026218	-0.00929954	-0.018328	-0.0120362	-0.00243704	-0.00556495	-0.0113671	0.022131	-0.0260947	0.0255003	0.00742066	-0.00254076	-0.00992828	0.0203634	0.0382829	0.0304829	-0.00385624	-0.0224588	-0.00513756	0.00178768	-0.0224756	-0.00475966	-0.00749261
BCAP31	0.00194598	-0.00033405	-0.00671425	-0.00440645	0.0119833	0.0157456	0.00240094	0.0101696	0.013969	-0.000589008	-0.00811824	0.0195362	0.0151563	-0.00163998	0.00178045	-0.00973741	-0.0110394	-0.00428177	-0.0749836	-0.00916337	0.00474848	-0.00125687	-0.0168548	-0.018136	5.6433e-05	0.00925596	0.00223511	-0.0201022	0.0217646	-0.00129065
IDH3G	-0.0226811	-0.00468977	-0.00267704	-8.13009e-06	0.00143569	-0.00934045	-0.00544473	-0.00326064	-0.00027802	-0.00539775	-0.000696351	0.0143632	-0.00670537	-0.00633243	-0.00987792	-0.000156	-0.0214379	0.0212639	-0.00851412	-0.000239092	0.0114146	-0.00952692	0.0267582	-0.0188445	0.0186438	-0.0111267	0.0462717	-0.00528959	-0.00876213	0.00197885
SSR4	0.000783865	0.0134197	0.00192985	0.00610855	0.00938498	-0.0170617	0.0107058	0.0011445	0.0362409	-0.000283956	0.000342799	-0.0043737	-0.0146774	-0.010087	-0.0140815	0.0159311	-0.000161876	0.00902878	-0.104598	0.00383383	0.00653289	1.2403e-06	0.016405	-0.0146563	-0.00685202	-0.0109854	0.0127697	0.0147999	0.0166146	-0.00248352
RENBP	-0.00530423	-0.00644752	0.00438477	0.00441353	0.0276303	-0.00770818	0.00435664	-0.0113739	0.00374259	-0.00483716	-0.00781008	-0.00111097	-0.00450432	-0.0364257	-0.00378076	0.0116079	-0.0559689	0.011054	-0.00640177	0.00625188	-0.0144397	-0.0264487	0.00789261	-0.0180157	-0.008532	0.00738279	0.0408485	-0.029962	0.025042	0.00167031
RPL10	0.000974051	0.114025	-0.0151848	-0.000167522	-0.0169986	-0.00518265	-0.00100802	-0.0044653	0.0223916	-0.0177939	-0.00259813	0.00421376	0.00934388	0.0101091	-0.00492893	-0.00705293	-0.0082558	-0.0023302	-0.00951222	0.00616992	0.0113212	-0.00020594	-0.00549416	0.0157299	-0.00318177	0.0028616	0.0161939	0.00432345	0.00401459	0.0111713
FUNDC2	-0.000575646	0.00459169	0.00722435	-0.018906	0.00973509	0.00074333	0.0103183	-0.00449209	-0.00217971	0.000123366	-0.00615716	-0.00117874	0.00672116	0.00614328	0.0176573	-0.00704191	0.0114397	-0.00494817	-0.00420369	-0.00547734	0.051878	-0.00872046	0.0144808	-0.00898856	0.00119711	-0.0126167	-0.00019073	-0.0053613	-0.000726706	-0.00758866
AC100810.1	-0.0248908	-0.000328467	0.0274748	-0.00501616	-0.00836525	-0.00759726	0.0176849	-0.0065445	-0.00240048	0.00176225	-0.00329681	-0.0012865	-0.00803114	-0.0250166	-0.00711825	-0.000689004	0.0274822	-0.0301143	-0.0104037	-0.00240248	0.0382062	0.00385863	-0.00557423	0.00230401	-0.0074601	-0.000275307	-0.0292891	-0.0313082	0.00540245	-0.0115285
DEFB1	0.0311431	-0.0112132	-0.0382108	-0.0522094	0.00619475	-0.00828051	-0.00693516	0.0052597	-0.0265456	0.00197662	-0.00185327	-0.0100311	-0.0227503	-0.0284288	-0.00978384	-0.0197425	0.0267503	0.0142142	-0.0131275	0.00680404	0.00920151	-0.0394003	0.0117067	0.0247325	0.0363929	-0.00256127	0.0165788	0.00710059	0.00209104	0.106967
MSRA	-0.0466187	0.00147219	0.0210926	-0.0164338	-0.018276	0.00396184	0.00856764	-0.0061094	-0.00126489	-0.000852983	-0.00403149	0.0043148	0.000370731	0.00642014	-0.0015639	-0.0170105	-0.0436728	0.0307131	0.00435839	0.0111617	0.00416566	-0.0106935	-0.0223573	-0.03467	-0.0381451	-0.00896438	-0.0115197	-0.00873379	-0.00818328	-0.00323186
CTSB	0.0184638	0.000341408	0.0351068	0.0109395	0.0152694	0.102254	-0.0337067	-0.0656965	-0.0106767	0.00153078	-0.00751372	0.0102863	-0.0095361	0.00399625	-0.0126441	0.0176088	0.0124282	-0.0107498	-0.0159013	0.0178609	0.0078391	-0.0110626	-0.0105525	-0.00836032	0.0191654	0.0291556	0.00444525	0.00961453	-0.00390456	-0.000283491
PCM1	0.00241938	0.005371	0.000143336	0.0021341	-0.00601141	-0.0105634	0.0533797	-0.00389112	0.000849017	-0.00818258	0.00218094	-0.0102088	0.0196949	0.00685409	0.0247124	-0.000290931	0.00769779	0.00596201	-0.0148722	-0.00452798	-0.00898689	0.000109943	-0.0139299	0.00235347	-0.00513075	-0.00512704	-0.0107383	-0.0259974	-0.0324506	0.00817748
ASAH1	0.00299339	-0.00916729	0.0111276	0.00196186	0.00322587	0.0537934	-0.00129723	-0.000288938	-0.02335	-0.0108838	0.0039993	0.082753	-0.0101968	-0.00835142	0.0830264	0.00737429	-0.0134552	0.0233178	-0.0438982	-0.0104698	-0.00591423	-0.0251138	0.0163309	0.00537472	0.0132952	-0.00274717	-0.00379518	0.00759229	0.000490987	-0.0397603
ATP6V1B2	-0.0243868	-0.00369079	-0.00565778	0.00251442	0.0467333	0.0159499	0.0110875	-0.0091847	-0.00921444	0.00197456	-0.00164089	0.0273244	-0.0117055	1.11768e-05	0.00162441	0.01316	-0.0213989	0.062524	0.0131917	-0.00242822	-0.00613132	-0.0278154	0.0156825	-0.00902603	-0.00850073	0.0115583	0.0124208	0.00611337	-0.0119844	-0.007811
PDLIM2	-0.0637507	0.00269079	0.00953987	0.0101792	-0.0250962	0.00217209	0.0088991	0.021429	0.00612163	-0.00474932	0.00523163	0.023739	0.0195443	-0.0141501	-0.00479134	0.0192146	-0.0122288	0.000998329	0.00103438	0.0060859	0.0272321	-0.0120029	-0.0254107	0.0130345	0.0516038	0.0122619	0.00705359	-0.0313406	-0.0024107	0.0033981
BNIP3L	-0.00327509	-0.0032822	0.0238132	0.0352401	0.00592314	-0.0115703	-0.000700515	-0.016863	-0.00885509	-0.00388806	0.0053347	-0.00226237	-0.00703479	0.000434085	-0.00600837	0.0157922	-0.0233392	-0.0281091	-0.000765182	0.06003	-0.00810405	0.0136245	0.0177368	0.0246611	-0.0149575	0.0084481	-0.0270387	-0.000420786	-0.0237906	-0.018127
EPHX2	-0.0422088	-0.0040465	-0.00194686	-0.00101169	0.0245391	0.0045257	0.0337994	0.00313934	-0.0175228	-0.0249056	-1.11934e-05	-0.00628391	-0.0161609	0.0115556	-0.0121095	-0.0175231	0.0205082	0.0204897	0.00711336	0.0615361	-0.00208281	-0.0228633	-0.0106507	0.0103627	-0.00801286	-0.0104962	0.0165268	0.00840978	0.00701305	-0.0048022
CLU	-0.0122257	-0.00778387	0.0149033	0.0405355	-0.00178663	-0.0175594	-0.00177204	0.0225659	-0.0214586	-0.00132034	-0.00122045	-0.00982185	0.0341261	-0.00199787	0.107389	-0.0450354	0.0310012	0.0177284	-0.0679663	0.00756473	0.0138051	0.0893658	-0.00686369	-0.00236798	0.0118903	0.0127247	-0.00622388	0.00839412	0.0185725	-0.0484157
CCDC25	-0.0120664	0.00326732	0.0100794	-0.00609648	-0.00627474	-0.00622134	0.0192902	-0.000585874	0.00138364	-0.00167427	-0.00691975	-0.00547717	0.00859498	-0.00426118	0.00916072	-0.0161457	0.0136155	0.00465362	0.0018146	-0.00293559	0.0115405	0.00690564	0.00533331	-0.00880644	-0.0141004	-0.0196313	0.00912326	-0.0322	-0.0147547	-0.00316836
SARAF	0.00150304	0.0160041	0.0100646	0.0441644	0.00158691	0.0164159	-0.0129431	-0.00519254	0.0269237	-0.0175422	0.0161442	0.00218851	-0.0333971	-0.0158408	0.00656622	-0.0143315	0.0117622	-0.000842804	-0.0743658	0.0158092	-0.0345442	-0.0328164	0.0360334	0.0007642	-0.00220725	0.0294605	0.0325033	0.00428457	0.00525161	0.0174181
RBPMS	0.0138461	-0.00388014	-0.0166918	0.00571413	0.03558	-0.00349439	0.011877	0.0161713	-0.0232994	-0.000335241	0.00137184	-0.00712789	-0.00468463	-0.00364837	0.0174451	0.00101327	-0.0359452	0.00240624	-0.0100722	0.00774558	0.00960384	0.0559368	-0.0059402	-0.0276054	0.0586004	0.0137047	-0.0243555	-0.0325735	0.0102942	-0.0413132
PPP2CB	0.0265466	-0.00378944	0.0203542	-0.00457138	0.0251164	0.000559752	-0.00890045	-0.00377963	-0.00236205	0.0045297	-0.00733178	-0.00746406	0.0233509	-0.0173013	0.00480142	-0.000726768	-0.0233213	-0.0138263	0.00192019	-0.0166688	0.00512562	0.0249934	0.0139064	0.0205919	-0.026754	0.00190543	-0.0022659	0.00252312	-0.0379203	-0.00738076
PLPBP	-0.0108365	-0.000302866	0.000235444	0.00888942	0.0259426	0.00608792	-0.00928519	-0.000753653	0.000310893	-0.0029501	0.000249461	0.0086889	0.00309727	-0.00105488	0.00586914	-0.0262786	0.0100534	0.0221187	0.00321011	-0.00508363	0.0137449	-0.00894214	-0.00173616	0.0108039	-0.00303523	-0.0087327	0.00387052	-0.043906	0.0124831	0.00219071
TACC1	0.0225208	-0.012215	-0.00437347	-0.0311384	0.0185699	0.00888611	0.0281095	-0.036107	0.00570904	-0.0405079	0.00607137	-0.00748543	0.101528	-0.0114354	-0.0405589	0.0118158	-0.0107721	-0.00170674	0.0168448	-0.00565758	0.0143639	-0.00556639	-0.00648148	0.083398	0.000850356	-0.0188866	-0.00154939	0.00660013	-0.0173616	0.0208557
SFRP1	-0.0199368	-0.00135749	0.00633575	0.0189366	-0.00565441	-0.0630973	-0.00406741	0.00757321	-0.00853913	-0.0739339	-0.000584177	0.00530995	0.00814463	-0.0202545	-0.0525908	0.0115194	-0.0226144	-0.00565019	-0.0812061	0.00515582	-0.00305666	-0.0257098	0.00497613	-0.0294847	-0.00189201	-0.00195135	-0.00404273	0.0165258	-0.0078292	0.232385
VDAC3	0.00422659	-0.00368136	0.00730164	-0.0192912	-0.0101371	0.00268697	0.00125333	0.00722689	0.00723781	-0.0147612	-0.00155658	-0.0061705	-0.00350368	0.0170236	0.00979202	-0.00996943	0.00058107	0.0118798	-0.00794815	-0.00343832	0.0109165	-0.00684202	0.0461947	0.0355189	0.00401582	0.00696797	0.0136433	-0.0232061	-0.00147606	-0.0180086
SMIM19	-0.0111446	0.00524316	0.00757281	0.01363	0.00397897	-0.00251586	-0.00644322	-0.00126106	-0.00260338	-0.00794703	0.0109678	-0.00682341	-0.00943966	0.00755487	0.00413231	0.00398381	-0.00880862	0.036712	-0.0195898	-0.00304322	0.0382986	-0.00146672	0.0437123	0.0164583	-0.002825	-0.0144581	-0.0373505	-0.00921949	0.00326682	-0.00912297
CEBPD	0.0149741	-0.0128542	-0.0145007	-0.0161686	-0.00826215	0.00200044	0.0232704	-0.111692	0.00245109	0.0124134	-0.0273494	0.00910266	-0.0136759	-0.00732127	-0.015367	-0.0404882	-0.0610235	0.0309825	0.0131485	0.0497174	0.00607102	0.011342	-0.0148726	0.038904	0.00706024	0.103951	-0.0538642	0.0167422	0.00139011	0.00845915
PCMTD1	-0.00178459	-0.00304485	0.00432043	0.0122624	0.00529568	-0.0159236	0.00675788	0.00471552	-0.0101958	-0.0155184	0.00139944	-0.00500386	0.018239	0.00590022	0.00793702	-0.00606114	0.0085603	-0.00275812	-0.0170245	-0.00418088	0.00541068	-0.0148764	0.0218021	0.00303638	-0.00928832	-0.0062541	-0.0102946	-0.0317621	-0.0312144	-0.00436267
TCEA1	0.0111861	0.00159647	0.00282383	0.0268536	-0.0145529	-0.000369403	0.00110793	0.00467061	0.00158997	-0.0020701	0.00928293	-0.00758921	-0.00810155	-0.0215028	0.00115206	0.00265052	-0.0080874	-0.00268893	0.00951762	0.0282159	0.0192489	-0.00173003	0.0026973	0.00694206	0.0110585	-0.00653873	-0.00938472	-0.00240232	-0.0781465	-0.00835526
LYPLA1	0.00266207	-0.00768012	-0.00623833	-0.00614968	0.0441362	-0.00605523	-0.00674107	-0.00576264	0.00343749	0.0143077	0.000916941	0.00825195	-0.00405546	-0.010865	0.00588679	-0.000884083	0.00128542	-0.0203242	-0.00702999	-0.00283017	0.00056975	-0.0113939	0.0231158	0.0231396	0.0055295	-0.006989	-0.0131121	-0.0250034	0.00936293	0.00679716
MRPL15	0.0195627	-0.0019601	-0.00777887	-0.03339	-0.015667	0.0110208	-0.00277727	-0.00832953	-0.00604879	0.00603435	-0.000165748	-0.00261029	-0.00790633	0.0137843	0.00356707	0.0176144	-0.00271497	-0.00794236	0.00981959	0.00766323	-0.00305157	-0.00500963	0.0248467	0.0418389	0.00425665	-0.00549113	0.0142414	-0.0592556	0.0104257	-0.00342038
RPS20	-0.0110531	0.100096	0.00759585	0.0115495	-0.00839242	0.00847811	0.00854911	-0.0220189	0.00521018	0.00148183	-0.00698044	-0.00858122	-0.0152406	0.0264037	0.0012078	-0.0181658	-0.000841046	-0.0446371	0.013696	0.00211282	0.0377783	0.00141734	-0.0255584	0.0209864	-0.00906677	-0.0360411	-0.0146202	0.00537833	-0.0267677	-0.00231994
SDCBP	0.0230012	-0.013693	-0.00905447	0.0108294	0.00233205	0.00112568	-0.0336182	-0.0472651	0.000266534	-0.0198771	0.0139774	0.0254151	0.0438928	-0.00384107	0.0187075	-0.00535873	0.0087458	0.00258572	0.00863782	0.00572397	-0.0040288	0.00946439	0.0175195	-0.0031281	0.00314582	0.0115899	0.00493237	-0.0509438	0.00473464	0.00844015
RAB2A	0.0115418	-0.00991037	0.0030462	0.000726209	-0.0153851	-0.00146719	-0.00362107	-0.00492283	-0.0014505	-0.00529652	-0.00821616	-0.00156788	0.00719706	0.00120175	-0.00466565	-0.0301605	-0.000289391	0.00217179	-0.00596485	0.0717282	-0.0134782	-0.00601009	0.0150905	-0.00313239	-0.00765283	-4.42187e-05	-0.00957549	-0.00356281	-0.0432887	0.00069911
GGH	-0.0136004	0.00230349	0.0246076	-0.0168974	-0.000838699	0.0707652	-1.11419e-05	-0.00712416	0.00452014	-0.0155111	-0.00979629	-0.00826871	2.51447e-05	0.0113734	-0.0126026	0.00707577	0.0294139	-3.6484e-05	-0.0250444	-0.00489362	-0.0242311	0.00595684	0.0326407	-0.0489191	-0.00842944	-0.00596537	0.0116882	-0.0308365	0.0237341	-0.00878166
LACTB2	-0.00612673	-0.0116773	0.00472753	0.00770976	-0.0053272	-0.0127228	-0.00868497	-0.00933506	-0.00588909	0.000187824	0.00814999	-0.0081422	-0.017575	-0.0261696	-0.0196098	0.0247859	-0.0216481	-0.0218474	-0.01169	3.35326e-05	-0.0174762	0.0248764	0.0354989	-0.00803691	-0.0168832	0.0029363	0.0244912	-0.0343689	-0.0119279	-0.00875463
RPL7	-0.00447977	0.100881	-0.0162685	-0.0106192	0.0148446	0.00139669	-0.0117652	-0.00463047	-0.022854	0.0121244	-0.00395042	-0.00121867	-0.0207018	0.0632021	0.0157224	-0.040564	-0.00922696	-0.0456952	0.00257956	-0.0154777	0.0128184	-0.00141697	0.00748389	0.00169859	-0.00635342	-0.0358965	-0.0198453	-0.000835537	-0.034959	-0.00795272
ELOC	0.00759906	-0.00454888	-0.00135578	-0.0152045	-0.000252452	0.00875221	-0.00608027	-0.00282167	0.00424349	0.00753023	0.00108913	0.00359142	0.0111659	-0.0260771	0.000607642	-0.00105514	-0.00215865	0.000184431	-0.00710604	-0.0150648	0.0164184	-0.00200742	0.0377859	0.00843322	-0.00768877	0.00668883	0.000420587	-0.0169072	0.00149854	-0.0138881
C8orf59	-0.00638159	0.00780628	-0.00426312	0.00378316	-0.00619717	-0.00265953	0.011423	-0.0055689	0.00302578	-0.00163114	-2.05105e-05	0.00427932	0.00748215	-0.0448747	0.00212269	0.00384579	-0.0103503	0.004753	-0.000551436	-0.0140952	0.0165051	0.000618256	0.0546345	0.0065463	-0.00230369	-0.00412622	-0.00700218	0.00230618	-0.0052751	-0.00413798
CA2	0.0381583	-0.00413849	0.069231	-0.00859678	0.00190505	0.00540128	-0.00140217	0.00628192	-0.0189771	0.046172	0.00667679	-0.00965645	-0.00928191	0.0157619	0.0940324	-0.00186242	-0.0664157	-0.0461454	0.00239344	0.0137601	-0.00904397	-0.0623229	0.0267029	-0.0160404	-0.00256636	-0.0056351	0.0246398	0.00822807	-0.0201378	-0.00379536
CPNE3	0.0127236	-0.00270506	0.000986908	-0.00828763	0.0134904	-0.00971399	0.000242965	0.00282345	-0.00634551	-0.0166883	-0.00438533	0.000802152	-0.00528521	0.0118675	-0.00143599	-0.0111294	-0.0126841	-0.00114235	-0.0275975	-0.00407616	-0.000878182	-0.0189868	0.0198546	0.0153561	0.000624402	-0.0158728	0.0139364	-0.0178395	-0.0398961	-0.0183988
DECR1	-0.00719753	-0.0072875	-0.00173178	-0.0120821	-0.0173925	-0.00067727	-0.00614491	-0.00417743	0.00167864	-0.0115459	0.00625607	-0.00367113	-0.0126246	0.0237516	0.0110919	0.00889055	0.023047	0.0145856	0.00532447	0.0705867	-0.0371825	-0.00426343	0.042192	0.00229225	-0.0289133	-0.0186873	0.0249549	-0.0151785	-0.00829661	-0.00140994
CALB1	-0.0125493	-0.00972628	-0.0143345	0.00355713	-0.0096926	0.00914086	0.000552907	-0.0125076	0.0101146	0.0447946	-0.0134875	-0.00803714	-0.00926191	-0.00657494	0.186118	-0.0226163	-0.00320753	-0.0213566	0.0182677	0.0123729	0.0316251	-0.0327985	0.00126316	-0.0422015	0.00199223	-0.00244263	-0.00118474	0.0256722	-0.00670685	0.0553269
OTUD6B-AS1	0.00851264	0.00186711	-0.00471436	-0.0123696	-0.000574331	0.00560596	0.0207256	-0.0057689	0.00083038	0.0162745	-0.00591047	-0.0175506	0.0101915	-0.0157606	-0.00494895	-0.0282055	-0.00685973	0.00315388	0.000342792	-0.00991794	0.0126244	-0.0211678	0.0216178	0.00198432	0.0155017	-0.00421911	-0.0234014	-0.0354462	-0.00398849	-0.00177591
UQCRB	0.0264592	0.0393605	0.00324792	-0.0672996	0.0189335	-0.00495293	-0.0191308	0.0150637	-0.0325607	-0.00280047	-0.000882836	0.0120067	-0.0113829	-0.0143581	-0.00194201	0.00980672	-0.0122252	0.00227659	-0.00657675	-0.00460467	-0.0268751	-0.0252928	0.048209	0.0401487	-0.00760976	-0.00352452	-0.0440912	-0.0131933	0.00694228	-0.0097341
MTDH	0.00191829	0.011499	0.00436944	-0.000964507	-0.00104404	0.0253714	0.0159837	-0.0256825	0.0222391	-0.00373891	-0.0032703	0.0128245	0.0187642	0.00209891	0.00767674	0.00925946	0.00335194	0.00628503	-0.0612137	-0.00431145	-0.00138373	-0.0063144	-0.0146183	0.0217047	0.0100976	0.0122752	-0.00631516	0.00149037	-0.00991237	0.00453771
RPL30	-0.0246978	0.115724	0.00735575	0.00766078	-0.0178549	0.000456404	0.0114973	0.00192103	0.0127115	-0.00136493	-0.00457928	-0.00618433	0.0187541	-0.0069365	0.00765669	0.00247306	0.0148532	6.32723e-05	-0.00914427	0.00452894	-0.0222472	-0.0321839	0.0247945	0.0136926	-0.0204853	0.0213326	-0.0120789	-0.00588872	0.0199818	-0.0170616
RIDA	-0.0717604	-0.00327499	0.00567438	-0.00507418	0.0135752	-0.0018136	-0.0222447	0.00472872	0.000612653	-0.00193911	0.00964732	-0.00469019	-0.00537337	0.0248175	-0.00291066	-0.0133163	-0.0183161	-0.0143106	0.00132211	-0.00667893	0.0101397	-0.00756283	0.0133089	-0.00721712	-0.0167723	-0.00280761	-0.0362986	-0.00199351	-0.00616994	-0.00876186
COX6C	0.00284577	-0.00287844	0.00722071	-0.0755253	0.00225312	-0.00111355	-0.0114173	0.0202503	-0.00260469	0.0313886	-0.0041467	-0.00107601	0.0160891	-0.022393	-0.00503727	-0.030625	0.0167534	-0.0142725	0.000300253	-0.00594521	-0.003037	-0.0344781	0.0435687	0.00996505	-0.0119873	0.00895974	0.00195665	0.00227944	0.0118894	0.00620127
POLR2K	0.00275865	-0.00532164	0.0148384	-0.00730936	0.00392148	-0.00355721	0.00103553	0.00176892	0.0129257	0.00540965	-0.00500014	-0.00792844	0.0069486	-0.000606269	0.00337158	-0.0140824	-0.00626967	-0.00258777	0.000920773	-0.00626368	0.027101	-0.00790958	0.0620617	-0.0091916	0.00593291	-0.00263795	-0.00622902	-0.00808324	0.00754606	-0.00344531
PABPC1	0.0075981	0.0264384	-0.00232417	0.00242116	0.100286	0.00152002	-0.00055799	-0.0138024	-0.00366534	-0.0143653	0.0136987	0.0516268	-0.0165357	0.00253917	0.00723446	-0.0361191	0.0435041	-0.0236989	0.00803768	0.00811073	-0.0355965	-0.0195932	-0.0254932	-0.0318095	-0.0201433	0.0230796	-0.026759	0.00428208	0.0084813	-0.0106505
YWHAZ	0.0249852	-0.00666127	-0.00852215	0.0182159	0.0115964	-0.00365367	-0.00619577	0.0365694	0.0476964	0.00711773	0.00159728	0.0310062	-0.00414387	-0.00992948	0.0166028	0.0184488	-0.00234336	-0.0117996	0.00795414	0.00736458	0.00121883	0.017215	0.0114794	0.000964238	-0.0230443	0.0313336	-0.0136645	0.0126595	-0.0611809	0.028692
ZNF706	-0.0136291	0.0007573	0.00511392	0.0101831	-0.0107192	-0.000584634	-0.000362891	-0.00993859	-0.00790824	0.00380069	0.00393652	0.0563535	-0.00349541	0.0053899	0.000448935	-0.00895562	0.00266726	-0.00449442	0.00331522	-0.00865212	0.0195859	-0.00479705	0.0318851	0.00342772	0.00307587	0.0151996	0.00162641	-0.0143919	-0.00172328	0.00660663
ATP6V1C1	-0.0048615	0.000863066	0.0109682	-0.0073106	0.0128578	0.00875943	0.00923448	-0.0178404	0.000756209	0.00106799	-0.00907322	-0.000150815	-0.000159232	0.00107777	-0.00231003	0.0125548	0.00541083	0.010486	0.0118172	-0.000847246	-0.0168937	0.0192899	0.007071	-0.0129704	-0.00741434	-0.0062253	-0.0140554	-0.0470872	-0.00851478	0.00464109
DPYS	-0.0133889	-0.0130754	0.0395363	-9.19532e-05	0.0342982	-0.0175361	-0.00830528	0.00758962	-0.00789613	-0.00244614	0.00441072	0.000814641	-0.00806103	-0.0230868	-0.00792467	-0.012947	-0.0220983	0.00404321	-0.017523	0.0328398	-0.0245718	-0.0298924	-0.0293938	-0.0479964	-0.0573106	0.00416333	-0.0065089	-0.00767982	-0.013349	-0.0169849
EIF3E	-0.00449318	0.0394838	-0.00934607	0.0086313	0.00664817	0.00743978	0.0007347	-0.00532971	-0.0180441	0.0108034	0.0109108	0.0164081	-0.00583358	0.0056567	-0.00168588	-0.0551577	-0.010552	-0.0133059	0.00897829	0.0128435	-0.0431604	-0.0048119	0.0172108	-0.00601385	-0.00923188	-0.0106029	-0.0164488	-0.0261868	0.0105505	-0.00849902
ENY2	-0.00341062	-0.00701382	0.0105778	-0.00308281	0.00621728	-7.49088e-05	0.0187476	-0.0100878	-0.00210039	-0.0116747	-0.00524313	0.019431	0.0124297	-0.0146621	-0.00751525	0.0159085	0.00162194	-0.00823776	0.00734272	0.0609468	-0.00183235	-0.0107139	0.0459105	-0.00963628	0.00628499	0.000843742	-0.0102678	0.0189248	0.0029869	-0.00764211
EIF3H	0.00962208	0.0285088	-0.00791602	0.0348753	-0.0023236	-0.00172293	-0.0184314	0.00830925	-0.015102	-0.00104719	0.016186	0.0185363	-0.0116796	0.0137087	-0.00748002	-0.0211012	0.0137414	-0.00367764	-0.00104904	0.0671479	-0.00302914	-0.00854424	-0.000559402	0.0162949	-0.0051039	-0.00917704	-0.0277202	-0.0238564	-0.00783769	-0.00139306
RAD21	0.00880669	0.00339724	0.00432766	0.000644776	0.0197183	-0.00730525	0.0143944	-0.00275169	0.0128187	-0.00759257	-0.00803601	-0.00495681	0.014828	0.00660169	0.00330474	-0.00658534	0.00374732	0.00864416	-0.0080903	0.00243643	-0.0108938	-0.0156986	-0.0122579	-0.0173084	-0.00777318	-0.0171091	-0.00865227	-0.0467538	-0.0328869	0.00267285
MRPL13	-0.0116227	-0.00534999	-0.0054364	-0.0171858	-0.0119209	-0.00176189	-0.00388083	-0.00490437	-0.00184192	-0.00199151	-0.000431162	0.00218715	-0.00260605	0.0017788	-0.00308653	0.00847678	0.0146243	-0.00354914	-0.000749491	-0.0061495	0.00462805	-0.000767151	0.0487794	-0.00265742	-0.0215012	-0.00755959	0.0151061	-0.0261708	-0.00493206	0.00255452
NDUFB9	0.0308544	0.00172923	-0.00895249	-0.0468955	0.0119766	-0.00561125	0.0173171	0.00423159	-0.0150005	-0.00855212	-0.011126	-0.0110863	-0.00502098	-0.0238915	-0.01172	0.0259986	0.0157073	0.00050694	-0.0337717	0.0401473	0.0187992	-0.0263142	0.000387974	0.00693381	-0.00470304	0.00280348	0.0197655	0.0227065	-0.0179503	-0.0058849
NDRG1	0.0192682	-0.000178659	0.0351143	-0.00685022	0.0455783	0.0228699	0.00388243	0.00448214	-0.000421842	0.000963547	0.00158228	-0.0117355	0.0438867	0.00915314	0.0987789	0.0164219	-0.0223117	-0.0130851	0.0431745	0.0611695	-0.0331341	-0.00589049	-0.0232305	-0.00226025	-0.0268686	0.01155	-0.00428764	0.00301711	0.0200981	0.0222426
ST3GAL1	-0.0328488	0.00743135	0.00341581	-0.00693223	0.0353469	0.0456731	0.00941639	-0.00241007	0.0253432	0.0275375	0.00451706	0.00210175	0.0169554	0.0131688	0.00138365	-0.000812981	0.0287784	-0.0106014	0.012912	-0.0100121	-0.00160575	-0.00673306	-0.00833013	0.0291061	-0.00337073	0.00277153	0.00135004	-0.0122924	0.0230036	0.00938593
LY6E	-0.0123432	-0.00755733	0.000145543	0.0161315	-0.00366422	0.00966818	0.00337958	0.0317155	0.0586128	-0.017382	-0.00399625	0.0737666	0.034265	0.0060635	-0.0514069	-0.0219488	-0.000721829	-0.0154846	-0.0390756	-0.00709195	0.0204297	0.0554793	-0.00234251	-0.00655959	0.00171743	0.000866664	-0.00510075	0.00205352	0.0187268	-0.0116601
NAPRT	-0.0501634	-0.00408825	0.00363238	0.0143554	0.0164948	-0.0208368	0.00249223	0.00268153	-0.00616314	-0.0114676	-0.00422134	0.01952	0.00158169	-0.0180915	0.00989157	0.0148141	-0.0370106	0.0158077	-0.0030668	0.0170458	0.0128397	-0.024086	0.00657904	-0.00140498	0.0342436	-0.00221669	0.0595087	0.00521768	0.0124445	0.000747204
EEF1D	-0.00149263	0.0641148	-0.00636282	0.00884875	0.0425482	-0.00421795	0.0123461	0.00426842	0.0198925	-0.00155046	0.0166381	0.000335598	0.0071607	0.0398516	-0.0101953	-0.0501069	-0.0364873	0.00954595	0.00284309	0.0021993	0.0302856	-0.0236205	0.00878911	-0.0196827	0.0159312	-0.0239676	0.00475867	0.0130153	0.0477944	0.000829049
CYC1	0.00410605	-0.00619926	-0.00802016	-0.0470021	-0.00162705	0.00118708	0.00703136	-0.00258555	-0.0127719	0.00925784	0.00489401	-0.00268754	-0.015538	-0.00318631	-0.0107789	0.0296499	0.020746	0.00464267	-0.020049	0.0279285	0.0289219	-0.0193174	0.00654567	0.043812	0.0111256	-0.00257526	0.0481661	0.0169037	-0.0107857	-0.0273543
MAF1	0.000688531	0.00155243	-0.00292016	0.00444217	0.000769744	0.00633705	-0.0134878	0.00106104	0.00707557	-0.00119024	0.00730005	7.75583e-05	0.00713996	0.0154728	0.00375972	-0.0067983	-0.00616062	0.00330077	0.0052075	0.00122621	0.0308281	-0.0061927	-0.0103163	0.00369449	0.0124742	0.014181	0.0160841	-0.0502952	0.0127293	0.0012686
VPS28	-0.00797067	0.00311789	-5.80728e-05	-0.00467146	-0.0195618	-0.00147122	0.004954	-0.00244208	0.0133752	-0.00355336	-0.00781549	0.00173229	0.0091029	0.022503	-0.00271781	-0.0166706	-0.00573929	0.000303606	0.00136287	0.0873461	0.00955512	0.0128789	-0.0128982	-0.0132147	0.00639826	0.00409247	0.0128176	-0.0148795	0.0187481	0.00318493
PPP1R16A	-0.00886684	0.00913748	0.0159094	0.01318	-0.00450993	0.00682567	0.0131108	0.0065031	-0.0205149	-0.000789583	0.00890452	-0.00278974	-0.00718731	0.0166569	-0.0102375	0.0407186	-0.0378345	0.00981398	0.0122095	0.0516103	0.047433	0.00402468	-0.0128466	-0.00931246	0.00758396	0.000251705	-0.0189629	0.0137255	-0.00685594	0.00206153
GPT	-0.0952521	-0.00208504	-0.043504	0.00966981	0.0381579	0.000303083	0.012523	-0.00127933	0.00129752	-0.00135955	-0.0062989	0.00317081	-0.00677831	0.00151435	0.000436071	-0.00300594	0.0113819	0.01283	0.000249823	0.00395173	0.0129302	-0.00719641	0.00714686	0.00377923	0.0660498	-0.00410034	0.0141081	0.00678472	0.00933489	-0.00558426
C8orf82	-0.0153849	-0.00240456	-0.00866942	0.0072643	-0.00702648	0.00297214	-0.00554663	0.00687996	-0.0130364	0.00343613	0.00233327	-0.000110995	-0.00656947	0.00492603	-0.00897224	0.00116149	-0.00278109	-0.0122524	0.00891498	0.0119722	0.0418041	-0.0194843	-0.0198109	-0.0134259	0.00972809	0.0101544	0.0104534	-0.0506946	0.00315921	0.00967405
RPL8	0.0287715	0.0996604	-0.00321434	-0.0359369	0.0137109	-0.0108317	-0.00469106	0.00526282	-0.0392344	0.00761878	0.00701554	0.030748	0.0122599	0.0308333	-0.0064951	0.0137317	-0.0131514	0.0227844	-0.000262943	0.0128077	0.0197836	-0.00484839	-0.0230564	-0.00757948	-0.00304771	-0.00124848	0.0124447	0.00885576	0.00393961	-5.82387e-05
C9orf66	0.0219736	0.00435589	0.0457966	-0.00719264	0.0215238	0.0066002	0.00779751	0.00829966	-0.0123664	0.00857272	0.00528623	-0.000974769	-0.00204197	0.00563124	-0.0051887	0.0320628	-0.0299493	0.0747373	0.00377862	-0.0033605	0.00159743	-0.0331421	-0.00677138	-0.0369113	-0.0336011	0.0174941	-0.024435	-0.0238417	-0.0178928	-0.0100699
AK3	-0.00330269	-0.010808	0.00513639	-0.00695904	0.0499788	-0.0167997	-0.00688615	0.00230625	-0.00548232	0.00592006	0.00422008	-0.0120948	0.000864222	-0.0140736	-0.00409575	-0.00362833	0.00729684	0.00192875	-0.0147838	-0.00780874	-0.00730525	-0.0155169	0.0264318	0.0188816	0.012578	0.000939381	0.00333368	-0.0211338	0.00808176	0.00745933
DMAC1	0.00616631	0.00119475	-0.00575998	-0.0228312	-0.00287048	0.00460028	0.00119574	0.000820531	-0.00805753	-0.00459621	-0.00381774	-0.0069242	-0.00444558	-0.00853664	0.00200067	-0.00452969	0.0244805	-0.0034814	0.0068164	0.00268052	0.0282329	0.00558811	0.00451031	0.000273694	0.00520495	0.00115285	0.0168928	-0.0335776	0.00988024	0.0283277
NFIB	0.00649121	-0.00668425	0.0085115	0.0183762	0.0628107	0.00915616	0.0371035	0.000575008	-0.016191	-0.00868212	-0.0069711	-0.00891214	0.0346969	-0.0188291	0.00690098	-0.00373784	-0.0275312	-0.0124637	0.0133615	0.0102068	0.0107646	0.012677	0.0258177	0.00944319	0.00956643	-0.0174417	-0.0179807	0.0266956	-0.00604786	-0.0206567
PSIP1	-0.00141887	0.01384	-0.00452884	0.00692047	-0.00775193	0.00320794	0.0261176	0.0103814	0.00821302	-0.0329398	0.000602026	-0.0274739	0.0405517	0.0071109	0.00574332	-0.0204305	0.0303623	0.0129909	0.00370268	0.0118045	-0.00945952	-0.0185686	-0.0102658	-0.0266352	-0.0195228	0.00139895	0.0172969	-0.0449787	-0.024006	-0.00171973
RRAGA	-0.00114212	-0.000507311	0.00102708	-0.00212948	-0.0112895	0.0030006	-0.000403808	-0.0011774	-0.00208208	-0.01019	-0.00647374	-0.00285082	0.0145116	0.00350424	-0.00729369	-0.00262157	-0.0183175	0.00719344	0.00262313	-0.000480714	-0.00769499	0.00790297	0.0230536	0.00121589	0.00613234	0.0102326	0.0208065	-0.0475431	-0.00350065	0.000156253
PLIN2	0.0114453	-0.00295481	0.0215127	-0.00197006	-0.0141674	0.00317293	0.0110866	-0.00790521	-0.00615106	-0.00141912	-0.00987072	0.0240039	-0.00210943	0.00981625	-0.00620906	0.0159099	-0.0835476	-0.00289618	0.0026157	0.063997	-0.0337511	-0.031063	-0.0321287	-0.0204215	-0.0370506	0.0213404	0.0264583	-0.0151576	-0.0108884	-0.00281882
RPS6	-0.019163	0.115321	-0.0418903	-0.00758559	0.0331299	0.0004257	-0.0174135	-0.00857937	-0.0197471	0.00879003	-0.00688888	-0.0103646	-0.0180738	0.0184769	0.000550197	-0.00607617	-0.00757898	-0.00486306	-0.00781049	-0.015157	0.00375762	-0.00831004	-0.000155558	0.00199064	-0.00275745	-0.00967467	-0.00985438	0.000784187	-0.0212803	-0.00960381
ACO1	-0.0275682	-0.0104077	0.0456727	0.00792429	0.019935	0.0106007	0.00694361	0.00201284	-0.00146196	0.00201037	-0.000339551	-0.00338818	-0.00193476	-0.0116264	-0.0036022	-0.0045554	0.0374939	-0.0187261	0.0111909	0.0500082	-0.0327745	0.0141773	-0.00973106	0.0115595	-0.0397478	0.00281083	-0.0134709	-0.00192745	-0.021675	-0.00394574
NDUFB6	0.00606159	-0.00159492	-0.00622804	-0.0175391	-0.00484339	0.00998801	-0.00627032	-0.00266311	-0.00749456	-0.00950687	0.00063517	-0.00845062	0.000867041	0.00178506	0.00422665	0.0187955	-0.00577897	-0.00159416	0.00535179	0.0306797	-0.000317319	-0.0179279	0.0565405	0.0108489	-0.00123854	-0.00639752	0.0259985	0.00470476	-0.0105098	0.00592302
DNAJA1	-0.00886342	0.0028717	0.0143625	0.0107086	-0.0324344	0.00714449	0.00312956	-0.0023094	0.0077019	0.0191348	-0.00138962	0.0204948	0.00198728	0.0328035	0.00443309	-0.0151498	0.0189504	0.0136298	0.0126332	0.0287037	0.00646159	-0.0053684	0.0148404	0.0167814	-0.0172441	0.0591891	-0.00753557	0.0163882	-0.0709565	0.0074374
BAG1	0.0366015	0.00674252	0.00551008	-0.0308633	0.0141535	0.00378047	-0.000850928	-0.0129998	-0.0113848	-0.0213996	0.00300015	-0.00496673	-0.00300099	0.0160807	0.0513746	0.0310708	-0.024712	0.0132484	0.00526332	0.0516384	0.0234802	-0.016851	0.00679156	0.0217205	0.0121392	-0.00986944	-0.0120681	0.0104691	-0.0167343	-0.021218
CHMP5	-0.0111991	-0.00878944	0.000480553	0.0138312	-0.0120098	-0.0129963	-0.0261152	0.00560259	-0.0126383	0.0154342	0.00791535	0.00476871	0.0188278	-0.0133607	-0.00861185	0.00651576	-0.00831335	-0.000930437	-0.0107208	0.00828707	-0.00189158	-0.0103741	0.0569022	0.0154551	0.00872747	0.00826217	0.00236408	-0.00616935	-0.0369405	-0.0105954
AQP3	0.0013581	-0.00201488	0.0014672	0.00177976	-0.00651459	0.0268789	0.00749935	0.00400392	-0.00740594	-0.0380684	0.00749431	-0.0122601	-0.0163827	-0.00154257	0.256874	5.13156e-05	0.0122405	0.00233392	-0.0042406	0.00488216	-0.0120238	-0.0139405	-0.002127	0.00384422	-0.00925595	-0.00220568	0.0104073	-0.0148682	0.00801337	-0.0606276
UBE2R2	0.00200401	0.00436016	-0.000844384	0.00117433	0.0289993	0.00231578	0.00661904	0.00787169	-0.00767305	-0.00239692	-0.00306598	0.0439607	0.00825571	0.0105782	-0.00664501	-0.00921659	-0.00855034	-0.00183454	-0.000213191	0.00353688	0.00212371	-0.0030936	-0.00799877	0.000514266	-0.00082229	0.0060598	-0.00870074	-0.0384192	0.0180838	-0.0100897
DCTN3	-0.0055057	-0.000145632	-0.00149478	-0.0199265	-0.00611996	-0.0012308	0.00605924	0.011757	0.0048678	-0.00311725	-0.0054823	0.00929325	0.00456709	0.00464554	-0.00861377	-0.0107997	0.00633409	0.0145253	-0.00639475	-0.0104181	0.0551186	0.00189515	0.0232279	0.00916106	-0.0127526	0.00395767	0.0177316	0.0131253	-0.0181231	-0.0206058
VCP	-0.00252781	-0.000939728	0.0237158	-0.00422419	0.0246577	0.0115252	-0.0025399	-0.00133021	0.017581	0.00735237	-0.00640493	-0.00337249	0.0236615	-0.00973735	0.00258902	0.0125912	0.00639279	0.00342238	0.0104239	-0.00121785	0.00485316	0.0207961	-0.0214897	0.00892429	0.000275787	0.00991826	0.0525249	-0.00445304	-0.0242675	0.0128573
STOML2	-0.0117267	0.0125522	-0.00291487	-0.0107421	0.000921769	-0.00178179	0.00587999	-0.00458631	-0.00554783	-0.00840177	-0.00646079	-0.0108489	0.00139832	0.0198825	0.00630118	0.0348338	-0.0142654	0.0121964	0.0126681	0.0253531	0.0310167	0.000717172	0.0177946	0.00951152	-0.00325341	-0.00551713	0.0516757	0.0154362	-0.011745	-0.00107619
TLN1	0.00149362	0.00147601	-0.012336	-0.00461519	-0.00583097	0.00859316	0.0133115	-0.00544682	0.0485272	0.00749995	-0.00107328	0.0372782	0.0271327	0.0168889	-0.00938415	0.0108401	-0.00177677	-0.0105669	0.00631414	-0.0133643	0.0136074	0.0378913	-0.0183514	0.00672975	-0.0143278	-0.0165946	0.0191173	0.00692838	-0.0650846	0.00688082
HINT2	-0.00869615	-0.00221239	-0.00145926	-0.0110472	0.0028813	-0.0111966	0.00197085	-0.00356109	-0.000317823	-0.0146695	-0.00726571	-0.0132545	-0.00330263	-0.0139308	-0.00825204	-0.00375969	-0.0174268	0.00340177	-0.00170119	0.0871013	0.0165236	-0.0218685	-0.0124864	0.0110092	0.00944236	-0.00253898	-0.00178473	-0.00731458	0.0227795	0.0062362
CLTA	0.00672637	0.00826886	0.0193125	-0.0325684	-0.0104961	0.00223671	-0.002657	-0.0189617	-0.00738396	0.0194419	0.0010948	0.00440903	0.0150365	0.0164414	-0.0153695	-0.0554084	-0.0362343	-0.00788011	0.0132255	0.0190234	-0.00124264	0.0348694	-0.00444866	-0.0348148	0.0132695	0.00259494	-0.00317868	-0.00637714	-0.00629572	0.0147128
GRHPR	-0.0605617	0.00464225	-0.0303875	-0.0172527	-0.0049885	5.80271e-05	0.00289798	-0.00783785	0.00468617	-0.00142123	0.0023994	-0.00223104	0.00395068	0.0116562	-0.00363345	-0.0108562	-0.0524216	0.00828473	0.0109835	0.00212509	0.00601856	0.0145831	-0.0159141	-0.00718387	-0.0200992	-0.00958581	0.0328367	0.00312308	0.0144721	0.00612073
ALDH1B1	-0.0207495	-0.00505615	0.0448735	-0.00365048	0.0470664	-0.011247	-0.0168395	-0.00118442	0.00885458	-0.000587717	0.00895621	-0.00445885	-0.00233095	-0.0222596	-0.000985512	0.0241422	-0.0151821	0.0261033	-0.0122598	-0.00502118	-0.0246679	0.00296651	-0.00717109	0.00526421	0.0358734	0.00563958	0.0395328	-0.025492	0.011597	-0.00956363
KLF9	0.00164131	-0.00242911	0.011192	0.00178635	0.0634062	0.0159688	0.0252248	-0.0241927	0.00740892	-0.00633896	-0.0150705	-0.0234543	0.0540839	-0.0153833	-0.0236591	-0.0267866	-0.0229286	-0.0301061	0.0147252	0.00204059	-2.01087e-05	-0.0264703	0.0216803	0.0639559	0.00115656	0.0102867	0.00274224	0.0309583	-0.00270935	-0.00596049
ZFAND5	0.0301889	-0.0145188	0.0552086	-0.00416392	0.00720681	0.00750851	0.0183477	-0.00205174	-0.00267687	-0.00247559	-0.0104773	0.0478786	-0.00254511	-0.0542123	-0.0115962	-0.062505	-0.036141	0.0892766	0.0396036	0.0338165	-0.0364115	0.00700265	-0.0335538	0.070503	-0.00830032	-0.00107807	-0.0358334	0.00194792	-0.0198559	0.035269
ALDH1A1	-0.0376257	-0.00945172	-0.0387038	-0.0304906	0.0226497	-0.011109	-0.0335747	-0.00503044	-0.000946705	0.0217819	0.000520448	-0.0142091	-0.0265499	0.0167635	-0.0298826	-0.0426398	0.0229346	0.0403923	-0.0164462	0.00786393	-0.0543442	0.0907336	-0.00748248	0.0234507	-0.00575485	0.00376345	0.0117339	-0.0185915	-0.0174767	-0.00768889
NMRK1	-0.0262746	0.00808151	0.03992	0.0161737	-0.00272216	-0.00183088	0.014834	0.00391917	0.00174576	-0.0057237	-0.00102272	-0.0100109	0.00200746	-0.00259346	0.00584563	-0.0061113	-0.0081449	0.0102536	-0.0034846	0.00188853	0.00663254	-0.0201427	0.0165327	-0.00256704	0.0120823	-0.00167751	-0.0155697	-0.04531	0.0206854	0.000906256
RFK	-0.0170512	0.00296765	0.00322457	0.00103662	0.00113875	-0.00112322	-0.00382642	0.00437565	-0.00227941	0.0219205	-0.00073485	0.0137634	0.0155934	0.00446293	-0.000523253	0.0136754	-0.00838262	0.008988	0.00135625	0.00630102	-0.0132317	0.011001	-0.00305582	0.00782918	0.0151877	-0.00648944	-0.00637406	-0.0505766	-0.00311343	-0.000401888
PRUNE2	-0.016981	-0.00297929	-0.000165913	0.0174498	0.0441268	0.01408	0.022043	0.00057064	-0.000335821	0.00404267	-0.00844952	-0.00113131	-0.0169136	-0.0175381	-0.0224488	-0.017673	0.00334977	-0.0228169	0.0079292	-0.00581074	-0.0120611	0.0880761	-0.0072171	0.0137128	0.0173378	0.00771717	0.0317206	0.00596121	0.00166692	0.00684747
PSAT1	0.0113856	-0.00282438	0.136888	-0.0118707	0.0154508	-0.00821323	0.00576574	0.0011523	-0.000661379	-0.00320012	-0.00313538	-0.00354807	-0.00312424	-0.0131129	-0.0055117	0.0155705	0.0125895	0.0104079	-0.00122162	-0.0145977	-0.00239979	0.00564314	0.0134105	-0.0162731	-2.7126e-05	-0.000261117	-0.00121232	-0.00420046	-0.00282509	-0.00709838
IDNK	-0.0717182	0.0077448	-0.018834	0.0102793	0.0127464	-0.0133372	-0.00359726	-0.00409278	0.00373057	0.000989239	0.00424081	0.00445296	9.54744e-05	0.00518995	0.00847141	0.0160341	-0.0307953	0.0162798	-0.00823664	-0.00185784	0.010182	-0.00697639	0.0221128	0.0107528	0.0240617	-0.0129515	-0.000775469	0.00103123	0.00236041	0.0110852
HNRNPK	-0.00781477	0.00236455	-0.00512291	-0.0176325	0.0278047	0.00131715	0.00717189	0.00195782	0.0142639	-0.00158666	0.00131143	0.00834124	0.0144465	0.00535997	0.0100292	-0.0496135	-0.0127943	0.00816777	0.0129417	0.0176359	-0.0493585	0.00552797	-0.0117275	-0.0203209	0.0195873	0.00366905	-0.0114135	-0.0134889	-0.0381315	0.00779253
ISCA1	0.0129337	-0.00291221	-0.00732546	-0.00633111	0.0039607	0.010509	-0.00526959	0.00966212	-0.00240159	0.0203587	0.00159054	-0.00870258	-0.000218039	-0.00607859	-0.00867551	0.000368471	0.0106002	0.00639623	0.00721507	0.00677042	0.0139581	-0.0119518	0.0145157	0.0126578	-0.00856645	0.0125993	-0.00863571	-0.052104	0.0123353	-0.00236938
CTSL	-0.0266552	-0.00888577	0.00537084	-0.00502164	-0.0231009	0.0499165	-0.00551337	-0.01167	-0.0147052	-0.0124773	0.00113772	0.0201206	0.0214098	-0.00322115	0.00666592	-0.0186518	0.0122431	-0.0308684	-0.0806153	-0.0119014	-0.0217076	-0.00642347	0.0103575	-0.000463346	0.0115121	0.0117108	0.0285938	-0.0194854	0.0217371	0.0175391
AUH	0.00718842	-0.00835944	0.0212112	-0.00220267	0.0164243	-0.00654467	-0.00195366	0.00280037	-0.00772546	-0.00619245	0.00657899	-0.012276	-0.0144767	-0.0106622	-0.0160224	-0.0306864	0.00975661	-0.00202151	-0.00694857	-0.00368785	-0.0097871	-0.0191899	0.0207621	-0.0102302	-0.0172994	0.00203952	0.0242907	-0.0431829	0.00995627	0.0166603
NINJ1	-0.0104184	-0.00644608	0.0392685	0.00184919	0.00580234	-0.00703877	-0.00549897	-0.0101862	-0.00808856	-0.0213536	-0.000970894	0.0192253	-0.0126686	0.0104539	-0.0191689	-0.0116782	0.0210371	-0.0200231	-0.025518	0.00691555	0.0471249	-0.00102644	-0.0148765	0.0179355	0.0174463	0.00358688	-0.0117313	-0.0412413	0.02233	-0.00848119
FAM120A	0.00176396	0.00258647	0.0181151	-0.00654094	0.0768543	-0.0036195	0.00844949	-0.0015282	-0.000681024	0.00383889	-0.0112954	0.0126237	0.0130273	0.00850293	0.00450925	-0.00100551	0.0218356	-9.41376e-05	-0.00408031	-0.00849649	-0.00400559	-0.00288906	0.00497394	-0.00352013	-0.0150143	-0.00174677	0.00404827	-0.00544333	0.0136687	0.00383619
FBP1	-0.0767429	0.00579458	0.0464263	-0.0161583	-0.0225913	0.00582133	-0.0023757	0.0015632	-0.00861441	-0.00190061	0.00563259	0.0102518	-0.00288408	0.0415589	0.0117165	0.000322279	-0.0213534	0.00413551	0.0111472	-0.0102486	0.0136449	0.00311486	-0.0195563	-0.0289706	-0.0152907	-0.00749587	0.0128697	0.0118238	-0.0327292	0.00454759
ANP32B	0.00397577	0.025605	-0.00478874	0.0107551	0.00709858	-0.00309037	0.0238052	0.0157501	-0.0138506	-0.00931559	-0.00475722	0.0346343	0.0152059	0.0131479	-0.000328317	-0.0272589	0.0122072	0.00112894	-0.00194738	-0.0118452	0.004456	-0.0235397	0.0144762	-0.00916225	-0.00659642	0.00153388	0.0257748	-0.0154745	-0.0154067	-0.00407717
SEC61B	-0.0230017	0.000391282	0.0132976	-0.0502139	-0.00755655	0.00575846	0.00618593	-0.00413566	0.0239722	0.00660028	0.00416746	0.00423086	0.0155767	0.00332509	0.000920311	-0.0117026	0.00291565	-0.0140408	0.00689703	0.0263365	-0.0205199	0.0275304	0.0319541	-0.0184419	0.0117787	0.000574114	-0.0308162	-0.000336713	0.0225742	0.00386364
ALDOB	-0.0414164	0.00240461	0.0264337	0.00672665	0.0203395	0.00515198	-0.0291779	0.00565788	0.00137368	0.00748	-0.00672788	0.000328513	0.00708831	0.00331091	0.00856655	0.00774392	-0.0168644	0.00774832	0.0055176	-0.0201175	0.0116728	0.0064969	-0.0106239	0.011974	-0.102094	-0.0015206	-0.0129914	0.0151656	0.0137375	0.00853177
RAD23B	-0.00292984	-0.00365463	0.012401	0.000941358	0.019104	-0.000191487	-0.00230169	-0.00387618	0.00344337	0.0136767	-0.00171001	0.00514258	0.00361112	-0.0108563	-0.00716209	0.00359089	0.00570262	-0.0147616	0.00792282	-0.00623271	0.00719444	0.0137435	-0.0125916	0.0111251	0.00931366	0.00106815	-0.00495295	-0.0359465	-0.023239	-0.006305
TXN	-0.0501332	0.00276549	-0.00042046	-0.0317186	-0.00969991	0.00612204	-0.0177153	0.000868716	-0.00627738	-0.00452573	-0.00390182	-0.0117211	0.00126864	0.022953	-0.00884207	0.0168059	-0.0548781	-0.0196696	-0.000274133	0.00505367	-0.0218931	0.00209834	0.0435965	-0.0341247	0.0213724	-0.0032341	-0.0117812	-0.00943286	-0.00664294	-0.0133526
PTGR1	-0.0701696	-0.00758539	-0.0168903	-0.00969398	-0.0205323	-0.00927302	0.00218927	0.0117496	-0.00996738	0.00931036	0.00783491	-0.00292518	-0.00719018	0.020104	0.0620482	-0.0274279	-0.0476326	-0.0394699	-0.000875261	0.0107601	0.00582878	0.00162493	-0.0106623	0.0126664	-0.00800511	0.0248033	0.00567956	-0.00295591	0.0106543	-0.0172038
HSDL2	-0.0390701	-0.00154608	-0.0179877	0.00348528	0.00641959	-0.00283883	-0.00233272	-0.00654349	-0.0131957	-0.00554143	0.00126466	-0.00179715	-0.00593459	0.0123192	-0.00104867	-0.000398946	0.0139435	0.0239913	-0.00186491	-0.00497414	0.00223434	-0.00383581	0.0264317	0.00156022	-0.013987	-0.0132061	0.0166659	-0.00713019	-0.0391761	-0.00224298
HDHD3	-0.00270189	0.000406862	0.0161179	0.00325629	0.00246216	0.0133882	0.0167854	0.00515302	-0.00419654	-0.000377124	0.0103778	-0.00720799	-0.00617233	0.0192477	0.000975877	0.0121311	-0.0468764	0.00322741	0.0156282	0.0109415	0.0212164	-0.0113268	0.00418449	-0.00497022	-0.000953879	0.0110507	0.0292066	-0.0260139	0.0228306	0.0102078
ALAD	0.0026076	0.00528385	0.0467376	-0.000227772	0.0271744	0.0021163	0.0120478	0.00378352	-0.00432266	-0.00100251	-0.00356256	-0.00040796	0.00303973	0.00452299	0.00655954	0.00397652	0.00498169	0.00770586	0.00979202	0.000545453	0.00263429	-0.00378278	-0.0145629	-0.00011297	-0.0284979	-0.00281701	0.00133886	-0.0231971	-0.00181311	0.00141045
RGS3	-0.0271253	0.00233015	-0.00213167	0.0123055	-0.00510243	0.0189327	0.0136423	0.00156345	0.0227148	0.00446388	0.0018335	0.00506039	0.0242899	0.0131626	0.00899818	-0.0565866	-0.0501471	0.0363949	0.0174934	-0.0113785	0.0173851	-0.0173976	0.00604512	0.0380855	-0.0114689	-0.0144043	0.0311177	-0.000795836	0.0239558	0.0405959
ATP6V1G1	0.00308007	0.000956805	0.0397292	-0.0538233	0.00729275	-0.00685181	0.00747342	0.0145028	9.56717e-05	0.00553248	-0.00320835	0.0189702	0.0115142	-0.0038968	0.0031208	-0.0294088	-0.0265056	0.00307434	0.00190971	-0.000262612	-0.0228829	-0.00789658	0.0442382	-0.0451592	0.0235637	0.0161387	-0.0375177	-0.000502552	0.00929894	8.09444e-06
RAB14	0.00614349	-0.00689126	0.000659826	-0.00535228	0.00289968	0.00573418	-0.00892092	-0.0125405	0.00864845	0.00500576	0.00283815	0.00102927	0.0080156	-0.00505244	0.0107548	-0.00983986	-0.00998138	-0.00733291	-0.00143097	-0.00881072	0.00618537	0.00096475	0.01386	0.024024	0.00377695	0.0135462	0.0143029	-0.00388918	-0.0444359	0.00501572
GSN	0.0101629	-0.00237812	-0.0427809	0.0151336	-0.0082034	0.0273517	-0.0211703	-0.0741329	-0.0164563	0.00585405	0.0102363	-0.0346583	0.17598	-0.00239517	-0.00527943	-0.0171659	-0.00767133	0.00227536	-0.00169154	0.0131123	0.0143147	-0.0523046	0.000296299	-0.0132453	-0.0360174	-0.0190439	0.0313876	-0.00773653	0.0100009	0.0329011
NDUFA8	0.0179294	-0.00438944	-0.00606975	-0.0464842	-0.0106113	0.00318252	-0.00263201	-0.00518953	-0.006656	0.00925452	-0.00206206	-0.0105268	0.00726192	0.0100636	-0.00011058	0.0112128	0.0125623	0.00417512	-0.0029185	0.00372458	0.0365379	-0.0215754	0.0242618	0.0674224	-0.0145116	0.00824017	0.0118089	-0.0050818	-0.0122884	-0.0180212
PSMB7	-0.00814547	0.00724179	0.0140455	0.00199542	-0.0203024	-0.00560565	-0.00147883	-0.000370817	-0.00411243	-0.00212733	-0.00783953	-0.000107221	0.0103371	0.00943691	-0.0104255	0.0267507	-0.00730167	0.0129741	0.00977249	0.0541868	0.0131994	0.00836041	0.0144419	0.0148592	-0.00966392	-7.25251e-05	0.0291996	0.00485902	-0.012845	0.00140871
RPL35	0.00077738	0.089116	-0.0125137	0.00621841	0.0306582	-0.0011373	-0.0167593	-0.01814	0.0105645	-0.00305103	0.0080894	-0.0185408	-0.00706619	-0.0211129	0.00349928	-0.00437364	0.00247228	0.00195397	0.00725421	0.00416665	-0.0128719	-0.0018003	0.0234909	-0.0208872	0.00073601	-0.00814138	0.00747788	-0.00511859	0.0155019	0.0005373
HSPA5	-0.0119719	0.00385256	-6.22061e-05	-0.0115623	-0.0179396	0.0153339	0.00504005	-0.00231562	0.0486588	0.0154229	-0.00514337	-0.00425522	-0.00573984	0.0405643	0.00246168	0.0224615	0.00865109	-0.00779808	-0.0900855	-0.00861386	-0.0103733	0.0218337	-0.010533	0.0460997	0.00187961	-0.00444688	-0.000662349	-0.00708791	-0.0166851	0.0313914
RPL12	-0.00393747	0.101306	-0.014074	-0.00769926	-0.00540028	-0.00479832	-0.0147061	-0.00377247	-0.00930652	-0.00485595	0.014278	0.017894	-0.00860913	-0.0336013	0.000965533	0.0584727	-0.00537044	0.018349	-0.00129028	9.82698e-05	-0.0236076	0.0380649	-0.00389562	-0.0121504	0.00877461	0.0114696	-0.0228378	-0.00826496	-0.00944834	0.00995325
C9orf16	0.0327837	0.00594825	-0.000124832	-0.0148249	0.00817108	0.000562848	0.00338816	0.000469153	0.04229	0.0704797	-0.00791658	-0.00244062	0.00228321	-0.0152544	0.0474043	0.00298254	-0.000696277	0.00360157	0.00024579	-0.00139863	0.028837	-0.00593232	0.00684478	-0.0108971	-0.0100688	-0.0155137	-0.00861919	-0.0226945	0.0196343	-0.0145031
SET	0.0223428	0.00515452	-0.0232879	-3.08044e-05	0.0158558	-0.00402339	-0.00176159	0.00230472	0.0198463	-0.00758324	0.00219774	-0.00187448	-0.00453044	-0.0108204	0.00887343	-0.0490676	0.00440367	-0.00663129	-0.000859512	0.0518187	-0.0252057	0.00717546	-0.0240145	-0.00508185	0.0200483	-0.0199599	-0.0423696	-0.0240628	-0.0615739	-0.0115292
ENDOG	-0.0318395	-0.000306199	-0.0026343	-0.0258903	0.0105513	-0.00152309	-0.00610248	0.00291649	-0.00863986	-0.014475	0.00693703	-0.00234089	-0.00668682	0.0269572	-0.00555546	0.0464037	-0.0211381	0.00248746	-0.00777642	0.015158	0.0120254	-0.0322699	-0.000161756	0.0177733	0.104111	0.00202595	0.0122077	-0.0382909	-0.00494187	-0.015045
C9orf78	-0.00883494	0.000700394	-0.00764772	0.00952161	0.0186585	0.00497493	-0.00611708	0.0213313	0.0178394	-0.00646132	0.0170462	0.0167134	-0.00590318	-0.0135884	-0.00399968	0.00463491	-0.0121878	0.0438644	-7.8063e-05	-0.00299829	0.0232294	-0.0178032	-0.00760538	-0.00523941	0.0192935	-0.0068389	-0.00489101	-0.00043255	-0.0536562	-0.0135627
ASS1	0.00899702	-0.00405124	0.051385	0.000181845	0.0282711	-0.00865503	-0.0201574	0.0122162	-0.0114164	-0.00222542	0.00994477	-0.00317517	0.000396012	-0.0153664	-0.000128055	-0.00973726	-0.0460396	-0.0535753	-0.00623418	-0.0133511	0.0233897	-0.0223907	-0.0309012	-0.0134441	-0.080893	0.000446205	-0.0054889	0.0113711	-0.0170736	-0.0134005
AIF1L	-0.00202326	-0.00858386	-0.00857543	-0.000451019	0.0346776	-0.00445627	-0.0149967	0.0141825	-0.0154261	-0.0371231	0.00247604	-0.00673515	0.0187486	-0.00179107	0.10646	-0.0112048	-0.0100076	-0.0135238	-0.00397121	0.000369852	0.0050494	0.0446409	0.00936954	-0.014804	0.0705571	0.0169431	0.000914817	-0.0118109	0.0108289	0.0300906
RPL7A	-0.00644267	0.110698	0.0313402	-0.0169272	-0.0101018	-0.00333709	0.00540836	0.00597508	0.00127335	0.00809089	-0.00288838	-0.00274057	0.00527479	-0.00885388	0.00417253	0.00149661	0.0249367	0.00597136	0.00610017	-0.00763033	0.0403789	0.0403109	-0.0353996	-0.0060922	-0.00173097	-0.00853375	0.0299543	0.0241968	-0.00826354	0.0117763
SURF1	-0.000439344	-0.00285707	0.0040349	-0.000498511	0.00434526	-0.00866023	0.00437079	0.00261389	-5.12546e-05	-0.00660704	-0.014212	0.0087475	-0.00936567	-0.0558159	-0.00522011	0.00871155	-0.0253678	0.0374199	-0.0248043	0.00417152	0.0238802	-0.0145535	0.0111925	-0.000381371	-0.00887045	0.00769396	0.0297628	-0.00594343	0.0230578	-0.0126125
SNHG7	0.00347364	0.017207	-0.0115484	0.0196162	0.00756506	-0.000667745	0.0278166	0.0122852	-0.0336646	-0.0037184	-0.00625859	-0.0122538	0.0440212	-0.0360051	-0.0264226	-0.024339	-0.0268036	-0.0276862	-0.00791811	0.0181707	0.0343798	-0.0663636	-0.0127099	-0.0151602	0.0216239	0.0135851	0.022836	-0.030968	0.0232781	-0.0188559
TMEM141	0.00721544	0.00116987	-0.014171	-0.0330422	-0.00462291	0.00797528	-0.0034038	0.00349491	-0.00663836	-0.00274673	0.00406328	-0.00452692	-0.00150021	-0.00593381	0.00591381	0.0513577	0.00173983	0.0140443	-0.00562969	0.041294	0.0343894	0.00264732	0.0167876	0.0255236	0.00974152	0.00323478	-0.0101735	0.0179301	-0.00723502	0.00546629
PHPT1	-0.00843547	-0.00397164	-0.00779239	-0.0474739	0.00330236	0.00319787	0.00300737	0.00475306	0.00316499	-0.00774097	-0.00358482	0.00249507	0.00170815	-0.00664394	-0.0263815	-0.0353788	0.0174476	0.0111101	-0.00591948	0.0506958	0.0167537	0.0364519	-0.015908	0.00663131	0.00352431	-0.00338445	-0.0132028	0.00461756	0.0273891	0.00651348
EDF1	-0.020564	0.0114645	-0.00393774	-0.05298	-0.0173163	-0.00160807	0.00289007	0.00833773	-0.000453959	-0.0169504	0.0103329	-0.0041274	0.010928	-0.00847492	-0.0138811	0.000826626	-0.012201	-0.00558825	0.00707298	0.00617183	0.0298902	0.0359568	-0.0167339	-0.000703283	0.0414592	0.0108512	0.00673919	0.00322376	-0.00642984	-0.0187951
FBXW5	-0.00635424	-0.00387581	-0.0111096	0.0130667	0.0387701	-0.00763138	-0.0178478	0.00548458	0.0187687	0.000171401	0.014643	-0.000911547	-0.00211642	0.00913872	-0.015319	0.011348	0.0104486	-0.00487801	-0.00858409	0.00752662	0.0486795	0.00715071	-0.0191025	-0.00166117	-0.00158129	-0.00282369	0.0234291	-0.0353027	0.0285608	-0.00892264
SSNA1	-0.00409148	-3.33225e-05	0.00428342	-0.00151732	-0.0123807	0.00277387	-0.000115655	0.00868953	0.0172096	-0.00035261	0.00370418	0.0148599	0.00496404	0.00024899	0.00265546	0.00626014	-0.0140616	-0.0123898	0.00344985	0.00191927	0.051814	0.00322549	-0.0146399	0.00840643	-0.000197715	-0.00143438	-0.00059267	-0.0301476	0.00250354	0.00233888
TUBB4B	-0.0300662	0.000310558	-0.0136988	-0.0332396	-0.0360625	0.0144238	0.000388702	0.00575964	0.00805031	-0.000262208	-0.00211395	-0.00530415	0.0148143	0.0371474	0.0219092	-0.00910461	-0.0383665	0.00621919	0.0188076	0.0406527	-0.0297255	0.0304027	-0.0301104	0.0184852	-0.0228293	0.0379318	0.0370467	-0.014116	-0.0162729	-0.00242217
MRPL41	-0.0115605	0.00437612	0.00191201	-0.0832495	0.00489867	0.00676956	0.0124393	0.000426565	0.00134534	-0.0212294	0.00397966	-0.00753474	0.0067654	0.00754673	-0.00855881	0.0317656	0.02172	-0.0102894	0.0101259	0.0471378	0.0168237	-0.0100588	-0.0373152	0.00769423	0.0201991	0.00375877	-0.00882855	-0.00599868	0.0138755	0.00378282
IFITM2	-0.00303644	-0.0118295	-0.00602759	-0.00131626	-0.00907446	-0.0051048	-0.00130203	0.0443309	0.0630792	-0.0253789	0.00137565	0.105004	0.0920683	-0.00534941	-0.0134787	0.00273453	0.00402079	0.00982844	-0.0154362	-0.00424359	0.0127147	-0.0379004	-0.000285731	-0.00677156	0.00398879	0.0154761	-0.0269978	0.0105295	-0.0118343	0.00590993
IFITM3	-0.000883883	-0.00979588	-0.00581242	-0.0062556	-0.0118461	-0.0188047	0.00915735	-0.0309896	-0.0328103	-0.0152641	-0.0133174	0.0971398	0.148694	0.00683885	-0.0207171	-0.017242	0.00289159	-0.0144501	-0.0244951	0.000901298	0.0147092	0.0140408	0.00182295	8.76272e-05	-0.00211783	-0.00522811	-0.0124721	0.0216225	-0.000769065	-0.0140029
SIGIRR	-0.0347177	0.0017724	-0.0348212	0.0102098	0.0208928	-0.0182363	0.018974	-0.00156113	0.0156712	-0.0144447	0.00220681	-0.00586588	0.00427221	-0.0267782	-0.0103728	0.0341159	-0.00707178	0.00834466	-0.0267049	-0.000455201	0.0378047	-0.0145323	0.020316	-0.0562881	-0.0757773	-0.0101935	0.0173925	0.0176466	0.00966308	-0.00689048
RNH1	-0.00791567	-0.0061783	0.0189998	0.00604596	-0.0184696	-0.00430409	0.00614386	0.00540029	-0.0161667	0.0104298	0.00565447	0.0483263	0.0066017	-0.00453065	-0.00442269	-0.00324496	-0.0134825	0.0234656	0.00711816	0.0392046	0.00647315	0.00951819	0.00368632	0.0144732	0.0144226	0.00537545	0.073934	0.0143707	-0.00699472	-0.0126061
EPS8L2	-0.0110937	-0.00249785	-0.0132276	0.00900179	0.0210316	0.00286841	0.0184281	0.0113402	-0.0104452	-0.00732013	0.0105159	-0.000402959	-0.0161346	-0.00912478	0.0206842	0.0164778	-0.0378066	0.01904	0.00796093	-0.00235705	0.00857303	0.0343768	-0.00890946	0.0112261	0.0219547	0.00576662	0.0159219	-0.0158834	-0.002062	-0.00690309
TALDO1	-0.0247517	0.000144431	0.0182472	0.00708196	-0.00856546	-0.00416555	-0.00340259	0.00347587	-0.0125083	-0.00888432	0.00165176	0.0329724	-0.00211469	0.0123574	0.00408133	-0.0136456	0.0157101	-0.0117357	0.0092071	0.0674613	0.0103944	0.0136954	-0.00933561	-0.00169997	0.0231882	-0.00266473	0.0525664	0.0152663	-0.0110681	0.012303
RPLP2	0.0131742	0.0926466	0.0137685	0.00870354	0.0375157	0.0025746	-0.0048415	-0.0149452	0.0281434	-0.0186775	0.0157695	-0.0138141	-0.00662349	-0.0297834	-0.00213409	0.00169276	0.024873	-0.0346836	-0.00188608	0.0147302	0.00226595	-0.00703693	-0.0374861	-0.0250526	0.0241961	-0.00839809	0.0300283	0.00813964	-0.0074241	-0.0162967
POLR2L	0.00587791	-0.0122802	0.0162466	-0.0524318	-6.1179e-05	-0.00401966	-0.0184426	-0.00192991	0.0194589	-0.015038	0.00635855	-0.00104045	0.0161559	-0.0456851	-0.011478	-0.0265787	0.00509254	-0.0557681	-0.00057388	0.0105596	0.0390312	0.0485542	-0.00666963	0.00378009	0.00451443	-0.00864547	-0.0357431	0.00215271	0.0126701	0.00264084
CTSD	-0.0107858	-0.0119444	0.0171871	0.0243963	0.0146984	0.00439961	-0.0272849	-0.0184458	0.0391324	0.0816526	-0.0056446	-0.00177493	-0.0200312	-0.0316622	0.0132885	0.00210025	-0.00147012	-0.00565491	-0.0845913	0.00182271	0.0257552	0.0127667	-0.0166008	-0.0188085	0.0309486	0.00343805	0.0193698	0.0296666	0.0107848	0.0935613
MRPL23	0.00674313	0.000650923	-0.0123133	-0.0050307	-0.00445118	-0.000359661	-0.00911968	0.00636541	-0.0143658	-0.00160454	0.00100341	0.00743134	-0.00471181	-0.0214196	-0.00868404	0.0276774	0.00357177	-0.00853931	0.000202361	0.00915223	0.0409046	-0.00811179	-0.0268973	-0.0167351	-0.00935627	0.013703	0.00599476	-0.0471068	-0.00312131	-0.0027211
CD81	-0.00263052	0.0040322	-0.00053476	0.00652594	0.00358593	-0.042299	0.00521361	-0.0496519	0.0270497	0.0104299	-0.00593169	-0.0478556	0.0572842	0.00159121	0.0223159	-0.00962571	0.00696374	0.00504685	-0.0981562	0.00287778	0.00774683	0.0158158	-0.00186658	0.0101422	0.00531551	0.0136623	-0.00409083	0.0184433	0.00217165	0.00407964
KCNQ1OT1	-0.00415815	-0.0180339	-0.00628754	0.00885319	-0.028779	0.00113125	0.178879	0.0399125	-0.0596902	0.0205264	0.0126357	0.0318272	-0.033183	-0.00275085	-0.0202581	0.000851958	-0.012955	-0.015063	-0.00239128	0.00622819	0.00941471	0.0412144	0.0121858	-0.00172805	0.00111916	0.00528727	-0.0215229	0.0352761	0.0393868	-0.00593593
CDKN1C	-0.0175045	-0.00833641	0.0126788	0.00848568	0.00192365	-0.000318577	0.00858971	0.0613036	-0.0375986	0.0398982	-0.00319838	0.113759	0.0485903	-0.00781136	-0.0181265	-0.0162829	-0.0540501	-0.0405808	0.000641989	-0.00757554	0.00970993	-0.0239357	0.00605169	-0.0102571	0.0285239	0.0245913	0.027989	0.00805159	0.0156727	0.0117878
NAP1L4	-0.000719908	0.000489026	0.0051779	0.010213	-0.0150505	0.00888242	0.0103195	0.0169903	0.0232259	0.0185369	-0.000266466	-0.0136807	-0.00912544	-0.0120688	0.0113266	-0.00150261	0.016102	-0.00350959	0.0118481	-0.00502668	0.0119237	0.00413841	0.00493893	-0.0112146	0.000541873	5.20104e-05	0.00468299	-0.0276337	-0.0528575	0.0245447
TAF10	-0.00096233	0.00379482	-0.0011483	-0.00422633	-0.00997002	0.00399298	0.000436763	0.00942168	0.00905041	0.00931441	-0.00269137	0.0437319	-0.0125025	-0.00878687	-0.000815337	0.01473	0.0136716	-0.00757405	0.00158379	-0.00521359	0.0458572	0.0126162	0.00419324	-0.0123458	-0.0140824	-0.00309681	-0.0045327	-0.0213604	-0.000746154	0.00200165
EIF3F	0.0132196	0.0331781	-0.0104599	0.0291901	0.0136577	0.00114737	-0.0041743	0.00816423	0.00274498	0.0152301	0.0153703	0.0108202	-0.00710658	0.0261348	0.00794644	0.00279596	0.011363	0.00149831	0.000312065	0.0478228	0.018152	-0.00909713	0.00994107	0.0180352	-0.013106	-0.00657082	0.0147752	0.00674786	0.00769442	-0.00194541
RPL27A	-0.00209211	0.106795	0.0156295	0.0111505	-0.00731361	0.0093571	-0.00539532	-0.00889767	0.0145737	0.0105339	-0.00141232	-0.0079029	0.00389434	0.000347509	-0.0140073	0.00264554	0.0134897	-0.0169597	0.0154431	0.00224892	0.0135231	-0.00332007	-0.01002	0.0224261	-0.0092497	0.00819228	0.0140385	-0.00392962	0.00888841	0.0201716
MTRNR2L8	0.0017542	-0.0230433	0.00940587	0.0357246	-0.000709414	0.0185496	-0.0591516	0.0194149	-0.0165138	0.0196628	-0.0867376	-0.00258523	0.0239498	-0.119646	-0.013022	0.0167195	0.0381779	0.0337801	0.00673055	0.0159607	-0.020487	0.0137112	-0.0332078	0.01069	0.0187569	0.0334476	-0.00663134	-0.0102763	0.00825902	0.0395034
EIF4G2	-0.0033843	-0.00471931	0.00342276	-0.0144983	0.0417392	0.0139504	-0.0133719	0.00886877	0.0123681	0.00174459	0.0155478	0.0161641	0.0294998	0.00441089	0.0120809	-0.0249453	0.0140361	0.013419	0.0199972	0.0281227	-0.0339822	0.0224558	-0.0299162	-0.0113342	0.00742239	0.0121741	-0.0433902	-0.00849345	-0.0269161	0.0148282
COPB1	0.000554918	-0.00363918	0.000282742	0.00406316	0.00165567	0.015564	-0.00270191	-0.00351463	0.0169233	8.78242e-05	-0.0086296	0.00186855	0.000888188	-0.0105789	0.00147619	-0.0136208	0.00187655	-0.00965844	-0.00508992	-0.000911463	-0.0242351	0.00919921	0.000381463	0.00939731	0.00381799	-0.0103981	0.0105882	-0.0492645	-0.0304289	0.0148603
PSMA1	-0.00681573	-0.00853184	-0.00221936	0.0105846	-0.0166958	-0.00432007	-0.0154653	-0.00200223	0.0130017	0.0113683	0.00770717	0.000984929	-0.0013616	-0.00139321	-0.00290465	-0.0124044	0.00782714	-0.00840547	-0.0136183	-0.00105433	0.00545316	0.00317544	0.0420968	0.0341497	-0.00756151	0.0058705	0.010312	-0.0324779	-0.00639447	-0.0232625
C11orf58	0.0119889	-0.0039554	-0.000513986	0.0264312	-0.0136844	-0.00341104	-0.00014913	0.00856158	0.00499534	0.000167214	0.00182621	0.00435914	0.0112547	-0.0329059	0.00714189	-0.0306559	-0.00504469	0.00329296	0.007361	0.0633841	0.00612712	-0.00359539	0.0027316	0.00907996	0.0126714	0.00590195	-0.0225383	0.0071167	-0.0537002	0.00346686
RPS13	-0.011645	0.104331	-0.00594622	-0.0134549	0.0176616	0.00379364	-0.000426079	-0.00476778	-0.016736	0.00281537	0.00216697	0.0169619	0.00645398	0.0259762	-0.011233	0.0032993	0.00829391	-0.0104657	-0.0111727	-0.00300773	-0.027121	-0.0101276	0.0429352	0.000463729	0.0127113	0.00726051	-0.0337928	-0.00684556	0.0187507	-0.0310746
USH1C	-0.0103593	0.00260861	0.0151154	0.0160219	0.0163049	-0.00990963	0.00228924	0.00644446	-0.0176305	0.000770447	0.0108287	-0.0026029	-0.0121323	0.00408922	-0.00969343	0.0183227	-0.0395338	-0.023206	-0.00495051	0.00472544	0.0330691	0.00955536	-0.0169128	-0.0205862	0.00147894	0.00258201	0.0363957	-0.00214811	-0.0221507	0.00234763
LDHA	0.00967311	-0.000232064	-0.0116791	0.00778341	-0.00710369	-0.0247821	0.00255544	0.00840859	0.00880475	0.0307266	-0.0115409	0.00461372	0.0220508	-0.00938397	0.0264538	0.00921026	-0.0423291	0.0433466	-0.0244122	0.0534609	-0.0434233	-0.0190878	0.0360486	0.00105552	-0.0285791	0.00492971	0.0588483	0.00487675	-0.00193075	-0.0480979
TSG101	0.00469282	-0.00168635	-5.43103e-05	-0.00489772	-0.00117756	0.00192779	-0.0108114	0.00841691	-0.000285116	0.0150399	0.00193803	0.00411682	0.00946676	0.0143653	-0.00397948	0.00215647	-7.88107e-05	-0.00839273	-0.000552308	0.00291679	0.00211985	0.00602348	6.10729e-05	-0.00403745	-0.00099068	0.0189442	0.0133302	-0.0496094	-0.00169322	0.00893111
SVIP	0.0165445	-0.00518929	0.00194066	0.000453936	0.00624613	0.00237102	0.00251872	0.0047005	-0.00101142	0.0125038	-0.00148979	-0.0243784	-0.00773069	-0.0727723	0.0256865	-0.027609	0.019598	-0.00290615	0.00205659	-0.00900321	0.00854908	-0.00887	0.0181111	-0.000932054	-0.00691392	0.0017307	0.0084565	-0.0203658	-0.00675949	0.0128284
SLC5A12	0.00302597	-0.0077948	-0.00281117	0.00770099	0.00834937	0.110719	0.039968	0.0063951	-0.00736894	0.0041177	0.0022769	0.000815005	-0.00919183	-0.00588614	0.000952264	-0.00682228	0.0127489	-0.00241059	0.0261138	0.0108793	0.000692522	-0.00156528	0.0197859	0.0263662	-0.0532403	-0.00103731	0.0031161	0.0265001	0.012552	-0.00193732
BBOX1	-0.076345	0.00196586	-0.0218443	-0.00746802	-0.00190875	0.00125028	-0.0164503	0.000684622	0.00114072	-0.00121643	-0.00189977	-0.00376379	0.000115648	0.00650252	0.0013345	0.010133	-0.0358831	0.0150728	0.00414551	-0.0137888	-0.0236401	0.00726419	0.0105201	-0.0145495	-0.0389625	0.00218702	0.00379512	0.00270053	-0.0193678	0.00888767
EIF3M	-0.009578	0.00934555	-0.0236035	0.0169265	0.00241686	0.00309394	-0.0107426	0.00408879	-0.00585453	0.00204102	0.00532695	0.0134159	-0.010269	0.00550916	-0.0146635	0.000733668	-0.00343239	-0.0272039	-0.0088	-0.00919694	0.000594451	0.0106649	0.0515687	0.00249489	0.0089132	0.000828192	0.0109586	-0.0155608	-0.0171196	-0.00670564
HIPK3	0.0103021	0.00410664	0.0356412	-0.00488073	0.0236457	0.0020355	0.0127412	0.000237482	-0.00240891	0.00630316	-0.00342575	0.0280081	0.0253239	0.00475386	0.01145	0.0139522	-0.00154119	-0.00202233	0.0146253	-0.0135256	-0.0242996	0.015931	-0.00114797	0.0125448	-0.0264576	-0.0124114	-0.0115524	-0.0257228	-0.0196474	0.0181407
CD59	-0.00765966	-0.0038149	-0.00929971	0.00768621	0.0107376	0.00169742	0.00104864	-0.00909549	-0.0212208	0.018465	0.00689544	-0.0301569	0.109635	0.00192534	-0.0586991	0.000545946	0.00793009	-1.4017e-05	-0.0916377	0.00299531	-0.00221382	0.00491069	0.0170909	0.00701091	0.0108939	-0.012308	-0.00514298	0.00964743	0.0131896	0.0357972
CAT	-0.0291379	-0.00706973	0.0471382	-0.0317553	0.047818	-0.0148423	-0.011566	0.00632391	-0.000503419	0.0150209	0.0104979	0.0075432	-0.00262919	0.0154177	-0.00146662	-0.0184894	-0.0153862	-0.00588923	-0.00363808	0.00414294	-0.0452628	-0.00442516	-0.0157039	0.00260367	-0.00734353	0.0116054	0.00405227	-0.00299479	-0.00347977	-0.0128384
TRIM44	0.00435521	-0.000615337	-0.00533409	0.00366604	0.018397	0.000476288	0.0490466	-0.00867615	-0.0119591	1.08994e-05	0.00028836	0.0123624	-0.00169721	0.0037749	-0.0120827	0.000822046	0.00906005	0.00189382	-0.00115898	0.000569607	0.000237502	0.011634	-0.0137767	-0.00985477	-0.00834259	-0.0164297	-0.0143163	-0.0296943	-0.0240815	-0.00367868
PSMC3	-0.00454812	-0.00587274	-0.0108571	-0.000675314	0.00132409	-0.00877426	-0.00531724	0.00682546	-0.00372271	-0.00545747	0.000667493	0.00494036	0.006866	-0.0190885	-0.00925648	-0.00896085	-0.0149344	0.00439302	-0.0122465	-0.00888061	0.0318355	-0.00323862	0.00412004	0.000268658	-0.00383121	0.000425044	0.0328728	-0.0170185	-0.0119336	-0.0221853
NDUFS3	0.00611722	-0.00498975	0.00200596	-0.0373918	0.00386979	-0.00110573	0.00490947	-0.0107322	-0.00142715	-0.011527	-0.0039658	-0.00733894	-0.0100917	-0.00774248	0.000151888	0.00572103	0.00238284	0.0138061	-0.00388326	0.00495505	0.0271259	-0.0154217	0.0221813	0.0229676	-0.011602	-0.00717508	0.0655338	0.0111475	-0.00127135	-0.010353
MTCH2	-0.0047267	-0.00654702	0.00571313	-0.00104116	0.0305543	-0.00965504	-0.0126514	-0.006135	0.00124932	0.00252	0.010795	-0.00420748	-0.00847068	-0.00814795	-0.00804684	0.0577477	-0.00425307	-0.0214333	-0.00802522	0.0296281	-0.0163702	0.0225716	0.0396437	-0.00726073	-0.0129494	-0.0106216	0.00576514	0.00340586	-0.00508102	-0.012197
TIMM10	-0.00763641	-0.00062094	0.0019939	0.00976998	0.00835571	-0.0021129	-0.0120422	-0.001719	-9.06065e-05	0.00286639	0.0115274	-0.000779082	0.000535498	-0.00998905	0.0135092	0.000275738	-0.0237379	-0.0414826	0.00651074	0.0079284	0.0468322	-0.0209604	0.00932845	0.0316735	0.0235117	-0.000300848	0.0196802	-0.0292378	0.0311894	0.0141308
SELENOH	-0.00261402	0.000429597	0.00642888	0.0177586	-0.0220381	0.000284693	-0.00367619	0.0120875	-0.0169737	0.0152207	0.00199939	0.00923189	0.00707509	-0.0330364	-0.00364645	0.0318248	-0.00964895	-0.0219885	0.00409413	0.0341834	0.0447304	-0.0143728	0.0208323	-0.0029275	0.00647663	0.0329135	0.0049956	0.014115	-0.0189067	0.00821281
GLYAT	-0.0696448	-0.00145063	0.0118196	-0.0140338	0.00821296	0.00628259	0.0137971	0.00162278	0.00261673	-1.5821e-05	-0.0061257	-0.00368082	-0.00907849	0.0196076	-0.00428598	-0.0136561	-0.0494442	-0.000742705	0.00978575	-0.00889609	-0.0101881	0.00537659	0.00304864	-0.0187998	-0.00922779	0.000980872	0.00356942	0.00707992	-0.00525514	-0.00356348
GLYATL1	-0.0704679	0.00749564	-0.0464897	-0.0151112	0.0145359	0.00821486	0.00392912	-0.000612008	-0.00511094	0.000892618	-0.00683574	-0.000822588	-0.000609699	0.0203549	0.00149237	0.00295592	-0.0347999	0.0379925	0.00692224	0.00486219	-0.0196586	-0.0209178	-0.00742233	-0.0421107	-0.0281379	0.00361623	-0.0132552	-0.00366779	-0.0128943	0.00285819
TKFC	-0.044963	0.00338363	-0.0138996	-0.00815436	0.0543406	0.0100064	-0.000895209	0.0052733	-0.00231097	-0.00114487	-0.00215528	-0.00230477	0.00571698	0.0105817	-0.000376959	0.0223581	0.00698949	0.0130654	0.00363567	5.80244e-05	0.0160086	-0.0254738	-0.0156771	-0.0199072	-0.00935633	0.0212708	0.0526848	0.00835154	0.00322105	0.00475403
TMEM258	0.0014443	0.0130196	0.0119077	0.00396953	0.0111779	-0.0139535	0.0163625	0.00304609	0.012516	-0.00713672	-0.0152895	0.0141278	0.00544128	-0.0645724	0.0103993	0.014263	-0.00248334	0.0019538	-0.0309897	0.00572641	0.0223338	0.0190961	0.0311588	-0.00547805	0.00911674	-0.016211	0.0164864	0.0278777	0.0122714	-0.00318271
FTH1	-0.0240517	0.0314168	0.047864	-0.0101604	-0.0135297	-0.0136096	-0.0474232	-0.0045307	-0.0442332	0.0218252	-0.00285796	0.100598	-0.00308464	0.0231292	-0.0114294	-0.00511042	-0.0169474	0.0339871	-0.0113546	-0.0211071	0.0427641	0.028319	-0.0147529	0.0473072	-0.0749285	0.0117213	-0.0470677	0.00851833	0.00747338	-0.0109442
ASRGL1	-0.0405392	-0.00395546	-0.0540663	-0.0159861	0.00773938	0.0177232	-0.0053758	-0.00285403	-0.0143534	-0.0192679	0.0104385	-0.00364737	0.00189195	0.0151683	-0.0213906	0.0426618	0.015277	-0.0393248	0.00930054	0.0146858	0.026533	0.0327317	0.000632761	0.0112585	0.0615735	0.00416153	-0.0185278	-0.0136626	-0.0302514	0.00591033
AHNAK	-0.0100524	0.0038244	-0.00378323	0.0215045	0.00364051	-0.024912	0.0231766	-0.00535243	0.0107371	-0.00108141	0.00112594	0.0243788	0.072502	-0.0113773	0.0187382	-0.00134566	0.00545144	-0.00941306	-0.0357123	-0.00438334	-0.017924	0.0451428	-0.00990277	0.0193374	0.0235453	0.0174905	-0.00884629	0.00577699	-0.00287274	-0.00838891
UBXN1	0.0140918	0.0230407	0.00572916	0.0224557	-0.000215397	-0.00651761	0.00308885	0.00606599	-0.00422785	-0.0126635	0.00557216	0.0177241	-0.000403218	-0.00859124	-0.00766354	0.00386944	-0.0251219	0.0164536	-0.00111607	0.0156584	0.0324833	-0.0139863	0.00535381	-0.000334842	0.00833737	0.0102046	0.0426175	0.0148685	-0.019224	-0.0161786
SLC3A2	0.00159446	-0.00714514	0.057945	0.00298144	-0.0518475	0.0784844	-0.0103872	0.00120108	-0.00154304	0.00127358	0.0127438	-0.00501699	0.0236927	-0.00796215	-0.00768167	0.00290668	-0.0225698	-0.019404	-0.0484351	-0.009711	-0.0101035	-0.0209701	0.0124945	-0.0102338	0.0259333	0.0254909	0.0622399	0.00411837	-0.0116191	0.0216513
SLC22A6	0.00910842	0.00346025	0.0198697	-0.00171101	-0.019864	0.12961	-0.0276508	0.00772366	0.00135293	-0.00325044	0.00111648	-0.00305258	0.00947389	0.0105312	0.00322413	0.0152517	0.00928459	0.00995752	-0.00650275	0.00195263	0.0147836	-0.0174815	-0.00920111	0.0134603	-0.0180088	0.0106018	0.0243741	-0.000901263	-0.00614622	0.0044436
SLC22A8	0.0145586	-0.000147967	0.0821367	0.00311904	-0.00962544	0.0873351	-0.0393394	0.0150394	-0.00337148	-0.00325384	0.014334	-0.00374792	0.0096836	0.00845146	0.00317886	0.0119894	0.00395689	0.00715743	-0.0162917	-0.00120314	0.00266784	-0.0299447	-0.00949643	0.0119893	0.0116537	0.0175329	0.0246359	-0.00722256	-0.00351209	-4.37559e-05
RARRES3	0.0163814	0.000825473	0.0096727	-0.00086018	-0.000865807	-0.0113344	-0.00958191	0.0190012	0.101341	0.111961	0.000293201	-0.0293236	-0.010698	-0.0226446	-0.0342817	0.0211221	-0.016938	-0.0269745	-0.0103413	0.000421843	0.0147561	0.0496716	-0.00553707	0.00651761	-0.000707945	-0.00274535	0.0235489	-0.0144987	0.0115545	-0.00496301
PLA2G16	-0.0282896	0.0113319	0.0269376	-0.00861326	-0.0201454	-0.00937521	0.00429308	-0.0134909	0.0131228	0.0187877	-0.0132713	-0.0168395	0.0205415	0.0271039	-0.0221876	0.00727391	-0.0664965	-0.0448867	0.00611251	0.0404854	0.00494463	0.0476783	-0.0216464	-0.0168858	0.00214158	0.0103962	-0.0107363	-0.00714887	0.00765582	0.00866209
COX8A	0.00925709	-0.00545531	0.0219012	-0.0938318	0.00778631	0.00443607	-0.00394926	0.0165238	-0.00985114	0.00750678	0.0101671	0.015149	-0.0185272	-0.0342983	-0.000588284	-0.0045217	0.0242088	-0.00666399	-0.0100571	-0.00787187	0.0432438	-0.0273272	-0.0113281	-0.0211129	0.0171264	-0.000259224	-0.0135836	0.0199935	-0.00883156	0.0155648
MACROD1	-0.0102417	-0.00789575	0.0634453	-0.00846563	0.026146	-0.0206402	-0.00148601	0.00514011	-0.00982235	-0.00424971	0.00553563	-0.00540231	-0.00574175	-0.00902907	-0.00537013	0.00520748	-0.0317757	0.00173373	-0.0185453	0.00101678	0.0174053	-0.0420453	0.0143595	-0.00402087	0.0140473	0.0097646	0.0494434	0.00395071	0.0159441	-0.0234444
NUDT22	-0.0127565	-0.0040759	-0.00899324	-0.0241959	0.00711982	0.00207469	0.000171706	-0.00246725	0.0121561	-0.00105806	0.00483389	0.00457956	-0.00277858	0.009062	0.00870268	0.0263629	0.0038854	-0.00736691	0.00483463	0.00844237	0.0190315	-0.00331771	-0.00915274	0.0258129	0.0124183	-0.000778495	0.0268955	-0.0403019	0.0232564	-0.00622476
VEGFB	0.0143844	-0.00367179	-0.0083259	-0.000771493	0.00288279	-0.00518173	-0.0183505	-0.00773933	-0.0119541	0.0140549	0.0111268	-0.0213921	-0.0216554	0.00117923	-0.00482892	-0.0193076	0.0193456	6.59241e-05	-0.018045	0.00469859	0.0599623	-0.00992077	-0.000431313	0.0566657	-0.017714	0.0193259	-0.0267131	-0.0355974	0.0120675	-0.026962
FKBP2	0.0106734	-0.00498846	-0.000885872	-0.0160233	-0.0117095	0.0183708	0.0017648	0.00067148	-0.00541675	-0.00603707	0.00243971	-0.00197581	-0.00157376	-0.019332	-0.00625367	0.00288944	0.00879905	-0.0073602	-0.0811248	0.0656325	0.0228672	-0.00289891	-0.0563911	-0.0002514	-0.00970068	-0.0109239	-0.000289706	0.0139689	-0.00394582	0.0102555
PPP1R14B	0.0244838	0.00931045	-0.0314026	-0.0309319	0.00606956	0.01233	0.0097616	-0.0180118	-0.0144541	0.0192797	-0.00205461	0.00671829	-0.000190318	0.0189309	0.0136314	0.0272056	0.0122693	-0.0135717	0.0133416	0.00723942	0.0508454	0.0471484	-0.00437117	0.00684028	0.00210513	-0.02022	0.0235195	-0.00888214	0.00671355	-0.0227681
ESRRA	0.00427126	-0.000682758	-0.00196601	-0.00728315	0.0212936	0.00548843	-0.00640661	0.0066283	-0.0136869	0.0137953	0.0117941	0.0127647	-0.00938924	0.0130642	-0.00406071	0.00810074	-0.0183194	-0.0434995	0.00137343	-0.000612715	0.0323919	-0.0356277	-0.0197178	0.0279648	0.00922279	0.00308928	0.0285674	-0.0336054	0.012436	-0.00539463
TRMT112	-0.000558477	0.00980158	0.00966399	0.0177155	0.000675169	0.000518331	-0.000512544	0.00194075	-0.00449062	-0.000526002	0.00158509	-0.011534	0.00820458	-0.000491533	0.00483818	-0.00561897	-0.00225717	-0.00531169	0.00651743	0.0534658	0.022976	-0.00879717	0.0352121	-0.0168361	0.0111473	0.0262109	0.0213762	0.0188309	0.0083072	0.012561
PRDX5	0.0108163	-0.00367692	0.0067099	-0.0800037	0.0026799	-0.0121185	-0.0126138	4.38226e-06	-0.00339618	0.0038551	-0.00341285	-0.00958618	-0.00830233	-0.00143345	0.00112076	-0.0264967	-0.0314183	-0.00304022	-0.0071936	-0.00191955	0.0328175	0.00869029	-0.0143289	-0.0187258	0.00806358	0.00306509	0.0104503	0.00331229	-0.00174651	0.0100946
SLC22A12	0.0143207	0.0027396	-0.0581177	-0.0167678	0.0233847	0.100317	-0.0022545	0.00564957	-0.00357595	0.00403022	-0.000424024	-0.00193853	0.00173724	0.0178089	-0.00720899	0.0352153	-0.0207279	0.0224032	0.00870411	0.00333014	0.0268227	-0.0271533	-0.0115115	-0.0376877	-0.0237779	0.0184365	-0.0193347	-0.0159203	0.00606106	-0.000355047
SF1	-0.00190876	0.00296025	0.0108075	0.0104017	0.0202854	-0.0124875	0.0703521	0.0105532	0.00132924	-0.010469	0.00912393	-0.00385883	0.000284668	-0.00659843	0.0119809	0.0014193	0.00600548	0.00583503	-0.0143537	-0.00952928	-0.00616335	-0.0041252	0.00198436	-0.0131516	0.0156423	0.0301278	-0.0056975	-0.015455	0.0220292	0.00113895
ARL2	0.0138393	-4.95936e-05	0.00394839	0.0182807	0.00460989	-0.00763795	-0.0155956	-0.00324548	-0.00885192	0.00278763	0.00202361	-0.0157931	0.0174361	-0.0026478	0.00939794	0.00994903	-0.0404786	0.0256756	-0.00295733	0.0585852	0.02899	0.0170018	0.00869603	0.00268584	0.0145063	0.000332388	0.00192669	0.0093374	-0.00777143	-0.0258272
FAU	0.00896753	0.0845727	-0.00133974	-0.0303822	-0.00935731	0.0018278	0.0162765	-0.00835838	0.014974	-0.00910722	2.54616e-05	0.00646312	0.0174023	-0.0155673	-0.0020787	-0.00459042	0.00039052	0.01916	0.00307121	0.00533409	0.000240682	-0.0139174	-0.016588	-0.0100551	0.0025946	0.01756	0.0396824	0.0147412	0.00393677	0.0118147
NEAT1	-0.00477383	-0.0286646	-0.015316	0.0102389	-0.0247734	-0.0043842	0.155934	-0.0142555	-0.00878503	0.0263086	0.0157646	0.039039	-0.0042035	-0.0238502	-0.00922148	0.0142643	-0.0150586	-0.00609718	-0.00993778	0.0132418	0.0138089	0.00891989	0.00796824	0.00044438	0.0113927	0.0210902	-0.0167715	0.0382345	0.0465598	0.0032337
MALAT1	0.00109196	-0.00252289	-0.00445318	0.00974126	-0.0198251	-0.0263073	0.116302	0.00446643	0.0264824	0.00737389	0.0211964	-0.00632831	-0.00560132	-0.013589	-0.00522694	-0.000539142	0.0103036	0.00124604	-0.0414678	0.00902433	-0.0144664	-0.0122661	-0.00811273	-0.00742567	0.00870647	0.0139751	-0.00579599	0.0213096	0.0268	-0.00168779
RNASEH2C	0.0177463	0.00535543	0.00984101	-0.0223422	0.00582148	0.00656868	0.0069686	0.00213834	0.00462763	0.000380429	-0.00338712	0.000744281	0.0162675	0.0303111	0.000968471	0.0343187	-0.0209655	0.00687172	0.00985344	0.00494912	0.0568787	0.00637617	0.0115324	-0.0177466	0.0051631	0.0018535	-0.00416833	0.00130181	-0.00799379	-0.00926686
CFL1	-1.88847e-05	-0.00398841	0.00487566	-0.046158	0.0113732	-0.00662279	-0.020124	0.0125035	0.0657497	0.0108575	0.0137998	0.0455644	0.0138262	0.0116229	-0.00438704	-0.00965695	0.00357887	-0.0220995	-0.00241512	-0.000892087	-0.0165338	0.0275013	-0.00111415	-0.0357179	0.0218399	0.0203538	0.00530831	-0.000714381	-0.0152781	-0.0198013
FIBP	0.00645084	-0.000857376	0.00139465	-0.00547559	-0.0107484	-0.00632832	-0.0055281	-0.00168486	0.00791158	-0.000865924	-0.00329244	0.013851	-0.00470431	0.0138273	0.000892585	0.00384357	0.000666001	0.00914349	0.000885279	0.0071084	0.0222915	0.0137478	0.00460289	0.00778667	-0.0228002	-0.00959101	0.0133286	-0.0591912	0.0261815	0.00236574
DRAP1	0.0179168	-0.00805771	-0.0101907	-0.0204302	0.0055848	-0.00148766	0.00500836	0.0150407	0.0169756	-0.0134833	-0.0130333	0.0697848	-0.00418191	-0.0138778	0.0128851	-0.00122326	0.00079672	-0.00856496	-0.00619336	-0.000851137	0.021938	-0.00428092	-0.00336611	-0.0149362	-0.0208028	0.0140539	0.0188826	-0.0205197	0.00937654	-0.0162843
BANF1	0.00954354	-0.00309187	-0.00627041	-0.0155566	-0.00310704	0.00692558	0.000788271	0.0075178	0.00313031	0.00202696	-0.00195133	0.0143366	0.0092562	0.00742369	0.00775643	-0.0259944	0.0192669	-0.00665019	0.00398158	-0.0116895	0.0475094	0.0144612	0.00494063	-0.0116937	-0.000258262	0.0129943	0.00283409	-0.0354705	0.00789686	-0.00294414
SF3B2	0.0139645	0.00575887	0.00906676	-0.0138288	0.0240361	0.00341441	0.0199997	0.00331816	0.0144807	-0.00605512	-0.00690325	-0.00116489	0.00209111	0.022439	-0.00561135	-0.00728235	0.00287952	0.00369582	-0.00428337	-0.00817808	0.0125065	0.00382112	-0.0332177	-0.0264889	0.0122988	-0.00182693	0.0347018	-0.0255995	-0.0345964	-0.00572659
CCS	-0.0291581	-3.42032e-05	-0.000937966	0.00826477	0.0027949	-0.00498375	0.0113379	-0.0020936	-0.00484411	-0.00559433	-0.0013165	-0.00424807	-0.00277962	0.00710549	-0.00520688	-0.00297253	-0.0253477	0.000690597	-0.00309805	0.00331093	0.0215139	-0.000375923	0.00829686	-0.00951181	0.0365376	0.00680895	0.039821	-0.0304835	0.0225569	-0.00178762
PPP1CA	0.00452162	-0.0111744	-0.00466506	0.00201992	0.0362211	0.000901769	-0.0113713	0.00812084	0.0390583	0.0176105	-0.000972675	0.0249778	-0.0187415	-0.0173524	0.000736206	-0.0175403	0.008924	0.00238963	-0.00673881	-0.00685661	0.0555109	-0.000370143	-0.000457353	-0.0101498	-0.00559504	-0.00669386	0.0258493	0.00565747	0.00482194	-0.00736613
GSTP1	0.0957416	-0.0145247	0.0229524	-0.0570589	-0.00160822	-0.0194882	-0.0105146	-0.00478555	-0.00973581	-0.0222415	0.00426547	0.0222495	-0.0201362	-0.00248501	0.00299047	-0.0734276	-0.0616213	0.0511488	-0.0129883	-0.001986	-0.00131338	0.0606201	-0.00794341	0.00383222	0.0219434	-0.0163315	0.0395708	0.00490454	-0.00329187	-0.0136867
NDUFV1	-0.00976891	-0.0062382	-0.00167204	-0.00862411	0.0387028	-0.0121151	-0.0131164	-0.0119835	0.011549	-0.00328442	-0.00568332	-0.0158929	-0.0123844	0.00511483	-0.000200868	-0.0235315	0.00727365	0.0223588	-0.00453359	0.0792128	-0.02276	-0.00600786	-0.00364631	0.0169449	-0.00333101	-0.0174551	0.0503947	-0.00396079	0.0302797	0.0013037
NUDT8	-0.045199	0.00492621	-0.0247392	-0.00679976	0.0171356	-0.0103352	0.0116922	-0.0100023	0.00409344	-0.0114749	-0.00934914	-0.00334525	-0.00187964	-0.0175959	0.000908763	0.0197332	-0.000246913	0.00394968	-0.0106893	-0.000174775	0.0273985	-0.00319685	-0.00107197	-0.00618848	0.00600605	-0.0187948	0.010849	-0.0274932	0.0240744	-0.00636945
ACY3	-0.0929398	0.00829181	-0.0199559	0.00221115	0.0214106	-0.008784	-0.000220571	-0.003414	-0.00125393	-0.00209675	0.00191121	0.00301012	0.00593687	0.000197566	0.00442543	0.0450093	0.000874724	0.00553755	-0.00752294	0.00767245	0.0134868	-0.00231584	0.0031195	-0.00839655	0.0433621	-0.00345087	0.0167177	0.0156197	-0.00225195	0.00872562
AP003716.1	-0.0363834	0.0116864	0.0250029	0.00539963	-0.0174451	-0.0198671	0.0314205	0.00589408	-0.00837954	-0.00463517	-0.0220436	0.00344569	0.00426787	-0.0291569	-0.00182008	0.022424	-0.033927	0.0407668	-0.00728756	-0.00264393	0.0274316	-0.0168615	0.000274381	0.000683147	-0.0400441	0.0116553	0.00641277	-0.00911841	0.0101141	-0.00973756
NDUFS8	0.013573	-0.012296	-0.00715512	-0.0553776	0.0118116	-0.00609561	0.00205112	-0.00760363	0.00711421	0.00195374	-0.00197248	-0.0153284	-0.0120419	-0.010491	-0.000599511	0.0148024	0.00522947	-0.0123337	-0.0171668	0.0825929	-0.0116243	-0.00378751	-0.0176163	0.00174505	0.0098478	-0.0084039	-0.00170963	-0.0183869	0.0244896	-0.0290346
MRPL21	3.00439e-05	0.00310073	0.000826881	-0.0264373	-0.00945992	0.00154723	0.0100935	0.00334896	-0.01336	-0.0123711	-0.0123205	0.00157494	0.00207402	-0.0135596	-0.0143118	0.0306443	-0.00903267	0.0223779	0.0010567	0.00282338	0.020019	-0.0122229	0.00767848	-0.0224888	0.0112946	0.00933014	0.0322754	-0.0187726	-0.0154583	-0.0111209
CCND1	0.0146431	0.00178344	0.020456	-0.0415623	0.0321586	-0.0125661	-0.0052983	-0.011683	-0.00677951	-0.0330453	0.0047668	-0.00915908	0.0426563	0.0144196	-0.0109191	0.0221369	0.00214496	-0.00850679	-0.0166216	-0.0230905	-0.00211353	0.0693404	-0.00295325	0.0916375	0.00394615	-0.0110876	-0.00854999	0.00944421	-0.0306881	-0.025473
CTTN	-0.00549248	-0.0075694	-0.0203237	0.00761991	0.029202	0.0040302	0.00830762	0.00673462	-0.0162023	0.0133718	0.0189304	-0.00700504	0.0241274	-0.0156199	0.00849293	0.0218214	-0.0158265	-0.00436774	0.00835044	-0.000457768	-0.00953229	0.0208711	0.00595921	-0.00315167	0.0142199	-0.00368132	0.0211139	-0.0292899	0.0125355	0.00510268
NUMA1	0.0177037	0.000284414	0.0167722	0.0115641	0.0304013	0.00220251	0.000229846	0.00134424	-0.00280034	0.00299007	-0.00177179	-0.00989922	0.0186796	0.00304961	0.00857441	0.00151592	-0.0143696	0.001013	0.01831	0.00969282	0.017452	-0.0151572	-0.0413178	-0.00786949	0.0138267	0.0152485	0.0119647	-0.0344887	-0.0154337	0.0265669
LAMTOR1	0.00129764	0.00789972	0.0199128	-0.00396968	0.00133328	0.0120447	-0.00470756	-0.019875	-0.00231098	0.00845845	0.0106852	0.00772701	-0.00180985	0.0252753	0.00990567	0.0119263	0.0169588	0.00497673	-0.000464304	0.0231791	0.0592311	0.0073277	0.0197922	0.00200378	0.0183842	-0.0175836	-0.0103667	0.0140152	-0.0089073	-0.0142469
FOLR1	-0.0301724	-0.00458811	0.00160902	-0.0109214	-0.00861623	0.0375075	0.00415955	-0.00395841	-1.92787e-05	-0.0623866	-0.00643627	-0.00481239	-0.0216111	-0.0288467	0.0928352	-0.00454806	0.0124092	0.0109435	-0.0759843	-0.0119297	0.00126687	-0.00345155	0.00388349	-0.0127692	-0.00852171	-0.0150911	0.0260832	-0.00736278	0.014537	-0.0149661
STARD10	0.0121939	0.0013324	-0.00743539	0.0052591	0.025535	0.00100335	-0.017595	0.00535489	-0.0034094	0.0427704	0.0121554	-0.0111452	-0.000795321	0.0158683	0.00275443	0.000369273	-0.0305591	-0.00757648	0.00684151	0.0121064	0.0465985	0.00363219	-0.0204027	0.00832472	0.0209474	0.0145611	0.00399294	-0.0338797	0.0351512	0.0343657
COA4	-0.0209326	0.000465546	0.0290301	0.00388028	-0.00491633	0.00337251	0.0131765	-2.4114e-05	-0.00485958	-0.00645458	-0.00137271	0.0045345	-0.00391573	-0.00857243	-0.00598546	0.00674856	0.00732564	-0.00680973	-0.000575658	0.00321314	0.0481503	0.00643805	0.0258548	-0.00911112	0.00236068	-0.00580788	-0.00443024	0.0076847	-0.0107567	-0.00986503
POLD3	-0.00951636	0.00532139	0.00183935	0.0129965	0.00546536	2.4524e-05	0.0290622	0.00672458	-0.00762017	0.000671269	-0.0157146	0.011516	0.00353763	-0.00514201	0.00867469	-0.02648	-0.0199263	0.000509736	0.00380968	0.00286859	0.0174314	-0.0363211	-0.0183116	0.0310864	-0.0680954	0.00666722	-0.00066686	-0.0163814	-0.00308756	-0.00633448
SPCS2	-0.00216826	0.00405797	0.00628377	0.00376737	-0.0106395	-0.015443	0.0100756	0.00249764	0.0193525	0.009477	-0.00226409	-0.00530495	-0.00367544	-0.00409486	0.00164254	-0.00295359	-0.0103368	0.00102611	-0.094046	-0.0019528	0.00599098	-0.0141024	0.0264533	0.0118866	-0.0014692	-0.0081097	-0.00229686	0.00900137	-0.00845049	-0.00137672
RPS3	0.0224717	0.101513	0.0012076	0.00627799	-0.00678617	-0.00315497	0.0200409	0.00567779	0.035707	0.000469135	0.00124131	-0.0277461	-0.00115154	0.00394181	0.0114733	-0.0316666	0.00293377	0.0126717	0.00300259	0.0157187	0.0110067	-0.00562485	-0.0184228	0.00275352	-0.00830714	0.00359538	0.0360727	0.0107347	0.0134328	0.00502957
RSF1	0.00305687	0.0105234	0.0080454	-0.0124745	0.0139332	-0.0182361	0.0470326	0.00816847	0.010726	-0.0109718	-0.0106304	0.00313274	0.0327083	0.0128793	0.00311848	0.00250299	-0.0114387	0.012571	-0.0226098	-0.00782001	-0.00672758	0.00343672	-0.0154826	0.00136016	-0.00489652	0.00889957	-0.00530284	-0.00997163	-0.00771616	-0.00293374
NDUFC2	0.00391997	0.000110694	0.00237008	-0.0180122	0.0139457	-0.00436477	0.0171697	0.00344423	-0.00156951	0.014557	-0.0110654	-0.00958854	0.00567725	0.00100248	-0.00914521	0.00331095	-0.00154938	0.00635884	-0.0834103	0.0406097	-0.00888599	-0.0384278	0.0482045	-0.0167496	0.00385392	-0.00377221	0.0136523	0.0227968	0.0265944	-0.0100292
TMEM126B	0.0066167	-0.00310133	0.00402344	0.0100304	-0.0029639	-0.00875905	-0.0102996	-0.00201703	0.00252732	0.00563487	0.0112954	-0.00176081	0.000519764	-0.017663	-0.0114322	-4.8582e-05	-0.0146847	0.00805599	-0.00701497	0.00100868	0.00436228	0.00644369	0.0213062	0.0184443	0.000867397	-0.0136182	-0.0201931	-0.0580424	0.0195587	-0.0108093
PICALM	-0.000566568	-0.0032014	-0.00358586	0.00337379	0.0403653	0.00725315	0.000445088	-0.0404495	0.0046678	0.0298711	-0.00253645	-0.00458595	0.0095656	-0.00120978	-0.0127467	0.00461131	-0.0147184	-0.0210158	0.00727882	-0.0112994	-0.0037362	0.0176907	0.0084491	-0.00362875	0.021075	0.00120667	-0.00758514	-0.0167855	-0.0263912	-0.0010895
CTSC	-0.0136138	-0.00741799	-0.0224239	0.00355934	0.010934	0.0491386	0.00547792	-0.00556052	0.0513544	-0.0501818	-0.0132397	0.0381009	-0.0289408	-0.0124345	-0.0243021	-0.0262402	-0.0234983	-0.020544	-0.0780401	-0.0290839	0.0047565	0.0145279	0.0113873	-0.0270594	0.020293	0.0099395	-0.00678032	0.00155752	-3.18722e-05	0.0140288
NOX4	0.0162221	0.0101417	0.0809561	-0.00413286	0.0194537	0.0464616	-0.0193266	0.00387099	0.0054981	0.00231229	-0.00213326	-0.00427702	0.0128784	0.011692	0.00597782	0.0357855	0.0046568	-0.00318199	-8.38537e-05	-0.0024972	-0.0105966	-0.00108899	0.00799266	0.0129276	-0.00137369	0.00481602	-0.0202001	-0.0181143	0.00700957	0.0131843
TAF1D	0.00853078	0.00511179	-0.0117945	0.0270987	-0.00776941	-0.00939855	0.0741301	0.000629558	-0.00634086	0.024069	0.0133712	0.00235779	-0.024262	-0.0223826	-0.0204717	0.00316863	-0.0277859	-0.0268099	-0.00860845	0.00562025	-0.00018694	-0.00196969	0.00744849	-0.00886606	0.00208795	-0.00487873	0.00833328	-0.034469	0.0297981	-0.00992692
C11orf54	-0.0318969	-0.00476077	-0.0048239	-0.00520146	0.0474538	-0.0045807	-0.00784597	0.00246272	-0.0081729	-0.00916731	-0.00702802	-0.0109385	-0.0179746	0.000833075	-0.0139435	-0.00844531	-0.037601	-0.0264848	0.00222489	-0.00968937	-0.0154023	0.00654828	0.0074028	-0.0302207	-0.0394466	-0.00787601	-0.0190438	0.00996083	-0.0337212	-0.0152394
CWC15	-0.000771961	-0.000209642	-0.00363169	0.0109663	-0.0144669	0.00151683	0.000648667	-0.0121746	-0.0033967	-0.00404272	0.000931053	-0.00418518	0.00433703	-0.0332217	-0.00216699	-0.0192209	-0.00564985	-0.00662797	0.00936498	-0.00875619	0.035443	-0.00275045	0.0273205	0.0133644	-0.0103893	-0.0085804	0.0116455	-0.00618727	-0.0257546	0.00523073
CUL5	-0.00517386	0.00109291	0.0125355	0.00572944	0.0131527	-0.00657304	0.0161936	0.00362843	-0.00470553	0.0211727	-0.00371368	0.00148121	0.000901239	0.00431037	0.00639155	0.000903182	-0.00790298	-0.00508664	-0.00299474	-0.00187102	-0.0214309	-0.00548166	0.0124732	-0.000915677	0.00415131	-0.00270951	-0.0044873	-0.0438627	-0.0096591	0.00208873
ACAT1	-0.0534295	-0.0115158	-0.0175812	-0.0376945	0.00818271	0.00982106	-0.0315157	0.0120208	-0.0194803	0.0395383	0.0216151	-0.0173531	-0.0175348	0.0287381	-0.0213986	-0.00671638	-0.000986086	-0.0336778	-0.0185375	-0.00690241	-0.0147013	-0.0247271	-0.01902	-0.0114986	0.0101086	0.00519193	0.00177616	-0.010701	-0.0569649	-0.0375064
DDX10	0.0158039	0.00154797	0.0106506	0.00157653	-0.0016449	-0.00822654	0.0266664	-0.00290922	-0.00981541	-0.00340927	-0.0142294	0.0011755	-0.0060834	-0.0156122	-0.0057794	-0.00041429	-0.0163381	0.0244967	0.000476494	-0.00277012	0.00582846	-0.00836969	-0.00547942	-0.0248382	-0.085915	-0.0017312	-0.00481858	-0.0246551	-0.0165048	-0.012397
RDX	-0.0143221	-0.00135775	-0.0017853	0.0132058	0.0132617	-0.00601212	0.00377787	-0.0117261	-0.0215655	-0.0038568	0.0022354	-0.0179516	0.0382433	0.00244448	-0.00795145	0.0120874	-0.00116701	-0.0185285	-0.00137752	0.0297552	-0.00947244	0.00257828	0.0203182	0.012776	-0.00356167	-0.0056246	0.010116	0.0151172	-0.052876	-0.0100042
FDX1	-0.0133166	-0.00476245	0.0211383	0.00688052	0.00314345	0.00462897	-0.0126873	-0.00364729	-0.000376798	0.000656912	0.00821992	-0.000661337	-0.00872863	0.00625599	0.0252143	0.013765	0.00130331	-0.019481	0.0102841	0.0195676	0.0037516	-0.0151157	0.0640414	-0.00392891	-0.000534277	-0.00532824	-0.00727551	0.000848549	-0.0132338	0.0145629
C11orf1	-0.0241033	0.0132248	0.00847714	-0.000515286	-0.00873136	-0.00228901	0.0110309	0.000305201	-0.00996278	-0.00557742	-0.010291	-0.00574749	-0.00406531	-0.00693535	0.000938692	0.0134367	-0.0192869	0.000964893	-0.00562169	-0.00389029	-0.000664916	-0.00644298	0.0428956	0.00968454	0.0101866	-0.00111685	-0.00113145	-0.0264751	0.00630251	0.00954351
CRYAB	-0.0679955	-0.011338	-0.0158842	0.0201728	-0.0204534	-0.0249035	-0.0468927	0.0186782	0.00627207	0.00343447	0.0159806	-8.81465e-05	-0.00498449	0.00563755	-0.0349601	0.0143655	0.00474609	-0.0157148	-0.0153015	-5.11461e-05	0.00370979	0.186062	-0.0146329	0.0444874	0.000195106	0.0372826	-0.00634716	0.00147895	0.00440377	-0.0129743
TIMM8B	-0.00666022	0.0018031	0.00411563	-0.00975145	-0.00812313	0.00762545	0.00363155	-0.00349583	0.00258801	-0.00636013	-0.00352053	0.0103585	0.00404095	-0.0394266	-0.00863093	0.0362297	0.0182857	0.00452477	0.00894183	0.0214106	0.0392015	0.0255013	0.0330297	0.00481311	-0.00642272	-0.0122306	-0.0108234	0.0230138	-0.0153353	0.00950978
SDHD	-0.000524063	-0.0154967	0.000983819	0.00189688	-0.00315466	0.00323476	-0.0228463	0.00538808	-0.0149497	0.00717189	0.0116873	-0.00386625	-0.00683633	-0.0152099	-0.00816975	-0.00109956	0.0155572	-0.0272823	-0.000970782	0.0743886	-0.0266234	-0.0372364	0.0422799	0.00267659	0.00370038	0.00267643	-0.0176713	-0.0250646	-0.00302755	-0.0126058
REXO2	0.0172517	-0.00265134	0.0287488	-0.00356855	-0.0174729	-0.00103659	-0.00111834	0.000513019	-0.00714824	-0.0238987	-0.0032794	-0.0132475	-0.00446419	0.00810555	-0.0184405	0.0192804	-0.00230436	0.0291704	-0.00476773	0.0254048	0.0121582	0.00387619	0.0490784	-0.0164019	-0.0561176	0.00750792	0.00901483	-0.00235823	-0.0159492	0.00362992
FXYD2	0.0103923	-0.00637841	0.0481239	-0.070131	0.0142339	0.00326998	0.00247776	0.00807311	-0.0160894	0.0212174	0.0188553	-0.0112982	-0.0131008	-0.0489593	-0.0705177	0.00529837	0.00977985	0.063816	0.00785198	-0.00448235	-0.0406849	0.0651959	0.0185542	-0.000630759	0.0415674	0.0181703	-0.0190057	-0.000769177	0.0448933	0.0343091
ATP5MG	0.00410301	0.0258013	0.00222506	-0.0817767	0.0130876	0.00917746	-0.00802291	0.00263741	-0.000114225	0.00314722	5.89274e-05	0.011734	-0.0191689	-0.0182559	0.00838807	0.00842142	0.00755624	-0.00489299	0.0115079	-0.00171586	-0.00438305	-0.0175029	0.0319291	0.0202756	0.00399874	-0.00881666	0.0063939	0.00770524	0.0109825	0.00984269
TTC36	-0.0869491	0.0146859	-0.000497378	0.023235	0.0150047	-0.0237259	0.0143497	0.00298186	0.00438372	-0.00359354	-0.0116625	0.00461055	0.0121283	0.0113283	0.0119422	-0.0222022	-0.00840647	0.0112788	-0.0194473	-0.00570126	0.0176917	-0.0361313	0.0137324	0.0219297	-0.0153218	-0.00231264	0.0210543	-0.0155461	0.0528175	0.0155839
DDX6	-0.00786497	0.000106319	-0.00640608	0.00776872	0.017642	0.00823602	0.0150017	0.0195024	0.02387	0.00305706	0.000660701	0.00633193	0.00428283	-0.00851643	-0.00115037	-0.0180374	0.0244227	0.00290774	0.003643	-0.00882974	-0.0134511	0.00466342	0.00256396	0.0084084	0.00233416	0.0132937	-0.0199157	-0.0365107	-0.00922189	0.0158714
RPS25	-0.0225792	0.107173	0.00200536	0.00306568	-0.00518084	0.007702	0.00089773	0.00872242	-0.00622036	-0.01229	0.00638718	-0.00899324	0.00842927	-0.0309415	0.00173889	-0.00134666	0.0119378	-0.018712	0.00223595	-0.00371206	-0.0132254	-0.00993709	0.00859405	0.00380674	0.0226843	0.014122	-0.0129459	-0.0027094	-0.00295618	-0.00672244
TRAPPC4	-0.00944378	-0.000771176	0.0045168	-0.00394809	-0.0210821	-0.00379624	0.00668833	-0.00260988	0.00762588	0.00740109	-0.0062049	-0.00637266	0.000879246	0.0151446	0.00500095	-0.00270089	-0.0278512	0.00113095	0.00189844	3.903e-05	0.013822	0.0109964	0.0168228	0.00359726	0.00887848	-0.00494972	0.031191	-0.0285307	-0.0109151	-0.00659505
SLC37A4	-0.00704651	0.00322445	0.00868696	0.00875384	-0.00476483	0.0623356	0.0068292	0.00284556	-0.00367552	-0.00403317	0.00187484	-0.00190696	-0.00386398	0.00094061	-0.00701394	-0.00986728	-0.0225001	-0.00826832	-0.010468	-0.00455481	0.0298573	0.00216207	-0.00545502	0.0174826	-0.0013338	0.00488649	0.00669904	-0.0201944	0.025937	-0.00746729
USP2	0.016834	0.00544638	0.00112091	-0.0250864	0.0223106	0.0296366	0.0247926	-0.0037017	-0.0105503	-0.038922	-0.00353135	-0.000753648	-0.00571957	-0.020834	-0.0115966	0.00793653	-0.00776714	0.0126864	0.0205369	0.00485664	-0.00431892	0.00208538	0.00904506	0.0871407	-0.0360596	-0.0148851	-0.0120557	0.0249568	-0.0351134	0.0368727
THY1	0.0419694	0.00611839	0.065411	-0.0220151	0.00105386	0.0302018	-0.0163397	0.00757687	-0.0166782	-0.039847	0.00594016	-0.00729739	-0.000680792	0.0301934	-0.0244965	0.013504	-0.0335709	-0.0459803	-0.066486	-0.0115295	0.00520444	0.00341906	-0.0181812	0.0251558	0.00070146	-0.00555936	0.0250617	-0.00410588	-0.0174632	-0.0306909
ARHGEF12	0.00853351	-0.00796866	0.0129778	0.00829568	0.0483345	0.00138072	0.00344445	0.00154325	-0.00710307	0.000379747	-0.00323851	-0.0111327	0.0249316	-0.0132594	0.00252476	-0.0102007	0.0124504	-0.00498753	0.00562053	-0.00274956	0.00345971	0.00595871	-0.0136247	0.00959632	-0.00910879	-0.0150094	-0.00254934	-0.0159349	-0.0310575	0.00560542
HSPA8	-0.0411238	0.0212716	0.0104262	-0.015937	0.0460336	0.00326189	-0.0207632	0.00999322	0.0391392	0.0164677	0.0132623	0.0053705	-0.00376918	0.0371175	0.000408425	-0.037472	-0.0211818	0.0100991	0.00185052	-0.0265457	0.00225708	0.00563397	-0.0106081	0.0360801	-0.0281506	0.0468266	0.0369444	0.0316382	0.00336931	0.024077
APLP2	-0.00208894	0.00339754	-0.000581264	-0.000389514	-0.00923205	0.0363042	-0.00886156	-0.00360585	-0.0128775	0.0150118	-0.010077	0.0335933	0.0118292	0.0303307	0.00531211	0.0255218	0.0142157	0.00966099	-0.104984	-0.00291634	-0.0125702	0.020846	-0.0260392	0.0207002	-0.00270768	-0.00391677	-0.0283931	0.0157342	-0.0515137	0.0302295
ZBTB44	0.0114329	0.0038005	-0.0100277	-0.00813724	0.0687136	-0.00300601	0.0149987	-0.00154037	0.0121477	-0.0110143	-0.00623345	-0.010814	-0.00375403	0.0135533	0.00489626	0.0166195	-0.0156741	0.014903	-0.0106595	-0.00710113	-0.00715056	0.0161883	0.000880935	-0.00663974	-0.00224596	0.000847975	-0.0219153	-0.0223667	0.011055	0.00230828
KLF6	0.0571122	-0.00257005	-0.0099131	0.0260001	0.0207313	-0.00750554	-0.00271938	-0.0417516	0.0370105	0.0233224	-0.00459497	-0.0332245	-0.0209209	-0.00494518	-0.02214	0.0390089	-0.0715868	0.0215182	0.00722453	0.0248657	-0.027648	0.0633265	0.0136582	0.0405659	-0.0568857	0.145145	0.0084554	0.0132317	0.0151445	0.0159098
AKR1C3	-0.0494767	0.00424081	0.0197752	0.00700843	-0.0277565	-0.0188561	0.00701773	-0.00801147	0.0275403	-0.00552297	-0.0166477	-0.00802442	-0.00140956	0.00353406	-0.00315834	0.00397265	-0.0632328	0.0031504	-0.0145966	0.0402603	-0.0270695	0.0310677	0.00360426	-0.0221367	-0.00633329	-0.0186098	0.00732348	-0.00946799	-0.00586354	0.0145278
GDI2	-0.00547346	0.00348144	-0.00521244	0.023712	0.0337987	0.00134322	-0.0174545	-0.0180879	-0.0042381	-0.00327857	0.00376695	0.0392385	-0.0148151	-0.00850309	-0.0030272	0.0120865	-0.00224383	0.00769404	0.00173406	0.0135465	-0.010406	0.00242941	0.0247299	0.0072198	0.00350447	-0.0187107	0.0208895	0.00650532	-0.0356256	-0.00435403
ATP5F1C	-0.00626436	-0.0125162	-0.00366058	-0.0760167	-0.00840662	-0.00376405	-0.0158524	-0.00988588	8.4986e-05	-0.00140721	0.0102574	-0.00487597	-0.0151122	-0.0057339	-0.00410018	-0.0236526	-0.0237699	-0.00681423	-0.00747924	-0.00189906	-0.050166	-0.00206909	0.030038	-0.00715017	0.00751918	-0.00319346	0.026411	-0.0199066	-0.00845815	-0.0118828
[truncated: 823 more rows]

## Sheet: PBMC_loading
Factor loading tables for the PBMC dataset (Figure 3f,3i,3g,3j). Columns represent Factors 1-30
Column1	F1	F2	F3	F4	F5	F6	F7	F8	F9	F10	F11	F12	F13	F14	F15	F16	F17	F18	F19	F20	F21	F22	F23	F24	F25	F26	F27	F28	F29	F30
[truncated: 2,000 more rows]

## Sheet: Rat_Liver_loading
Factor loading tables for the rat liver dataset (Figure 4g-4h). Columns represent Factors 1-30
[truncated: 10,001 more rows]

[truncated: 6 more sheets: Human_Liver_loading, Contamination_soup_estimates, scmixology_loading, Br8100_Spatial_loading, Br5292_Spatial_loading, Figure S18 pvalues]
